# Supplementary material for: 3-Benzamido-1-benzoyl-1H-pyrrol-2(5H)-one
Source: Acta Crystallogr Sect E Struct Rep Online. 2010 Feb 24;66(Pt 3):o687. doi: 10.1107/S1600536810006483 (PMC2983491; doi:10.1107/S1600536810006483)
Supplement: Supplementary file 1 [file e-66-0o687-sup1.cif]

##############################################################################
###                                                                        ###
###        Electronic paper (Acta Crystallographica Section E)             ###
###                                                                        ###
##############################################################################
#                                                                            #
# This CIF contains the data in a paper accepted for publication in Acta     #
# Crystallographica Section E. It conforms to the requirements of Notes      #
# for Authors for Section E, and has been peer reviewed under the auspices   #
# of the IUCr Commission on Journals.                                        #
#                                                                            #
# Full details of the Crystallographic Information File format               #
# are given in the paper "The Crystallographic Information File (CIF):       #
# a New Standard Archive File for Crystallography" by S. R. Hall, F. H.      #
# Allen and I. D. Brown [Acta Cryst. (1991), A47, 655-685].                  #
#                                                                            #
# The current version of the core CIF dictionary is obtainable from          #
# ftp://ftp.iucr.org/pub/cif_core.dic. The current version number is 2.4.    #
#                                                                            #
# Software is freely available for graphical display of the structure(s) in  #
# this CIF.  For information consult the CIF home page http://www.iucr.org/  #
# cif/home.html                                                              #
#                                                                            #
# This file may be used for bona fide research purposes within the           #
# scientific community so long as proper attribution is given to the journal # 
# article from which it was obtained.                                        #
#                                                                            #
##############################################################################
                                             
data_I
_audit_creation_method     SHELXL-97
_chemical_name_systematic
;
3-Benzamido-1-benzoyl-1<i>H</i>-pyrrol-2(5<i>H</i>)-one
;
_chemical_name_common     ?
_chemical_formula_moiety     'C18 H14 N2 O3'
_chemical_formula_sum     'C18 H14 N2 O3'
_chemical_formula_iupac     'C18 H14 N2 O3'
_chemical_formula_weight     306.31
_chemical_melting_point     ?
_symmetry_cell_setting     monoclinic
_symmetry_space_group_name_H-M     'P 1 21/c 1'
_symmetry_space_group_name_Hall     '-P 2ybc'
loop_
    _symmetry_equiv_pos_as_xyz
    'x, y, z'
    '-x, y+1/2, -z+1/2'
    '-x, -y, -z'
    'x, -y-1/2, z-1/2'
_cell_length_a     20.966(2)
_cell_length_b     5.8891(7)
_cell_length_c     12.3290(10)
_cell_angle_alpha     90.00
_cell_angle_beta     95.908(8)
_cell_angle_gamma     90.00
_cell_volume     1514.2(3)
_cell_formula_units_Z     4
_cell_measurement_reflns_used     75
_cell_measurement_theta_min     7.99
_cell_measurement_theta_max     15.25
_cell_measurement_temperature     293(2)
_exptl_crystal_description     plate
_exptl_crystal_colour     'pale yellow'
_exptl_crystal_size_max     0.58
_exptl_crystal_size_mid     0.36
_exptl_crystal_size_min     0.09
_exptl_crystal_density_diffrn     1.344
_exptl_crystal_density_meas     ?
_exptl_crystal_density_method     'not measured'
_exptl_crystal_F_000     640
_exptl_absorpt_coefficient_mu     0.093
_exptl_absorpt_correction_type     none
_exptl_absorpt_process_details     ?
_exptl_absorpt_correction_T_min     ?
_exptl_absorpt_correction_T_max     ?
_exptl_special_details
;
;
_diffrn_ambient_temperature     293(2)
_diffrn_radiation_type     MoK\a
_diffrn_radiation_wavelength     0.71073
_diffrn_radiation_source     'fine-focus sealed tube'
_diffrn_radiation_monochromator     graphite
_diffrn_measurement_device_type     'Enraf--Nonius CAD-4'
_diffrn_measurement_method     '\w/2\q scans [width (0.85 + 0.3tan\q)]'
_diffrn_detector_area_resol_mean     ?
_diffrn_reflns_number     13450
_diffrn_reflns_av_R_equivalents     0.0564
_diffrn_reflns_av_sigmaI/netI     0.0380
_diffrn_reflns_theta_min     1.95
_diffrn_reflns_theta_max     27.96
_diffrn_reflns_theta_full     27.96
_diffrn_measured_fraction_theta_max     1.000
_diffrn_measured_fraction_theta_full     1.000
_diffrn_reflns_limit_h_min     -27
_diffrn_reflns_limit_h_max     27
_diffrn_reflns_limit_k_min     -7
_diffrn_reflns_limit_k_max     7
_diffrn_reflns_limit_l_min     -16
_diffrn_reflns_limit_l_max     14
_diffrn_standards_number     3
_diffrn_standards_interval_count     ?
_diffrn_standards_interval_time     333.3
_diffrn_standards_decay_%     1.11
_refine_special_details
;
Refinement of <i>F</i>^2^ against ALL reflections. The weighted <i>R</i>-factor
wR and goodness of fit <i>S</i> are based on <i>F</i>^2^, conventional
<i>R</i>-factors <i>R</i> are based on <i>F</i>, with <i>F</i> set to zero for
negative <i>F</i>^2^. The threshold expression of <i>F</i>^2^ >
\s(<i>F</i>^2^) is used only for calculating <i>R</i>-factors(gt) etc. and is
not relevant to the choice of reflections for refinement. <i>R</i>-factors
based on <i>F</i>^2^ are statistically about twice as large as those based on
<i>F</i>, and <i>R</i>- factors based on ALL data will be even larger.
;
_reflns_number_total     3648
_reflns_number_gt     2119
_reflns_threshold_expression     I>2\s(I)
_refine_ls_structure_factor_coef     Fsqd
_refine_ls_matrix_type     full
_refine_ls_R_factor_all     0.0972
_refine_ls_R_factor_gt     0.0464
_refine_ls_wR_factor_gt     0.1082
_refine_ls_wR_factor_ref     0.1318
_refine_ls_goodness_of_fit_ref     1.000
_refine_ls_restrained_S_all     1.000
_refine_ls_number_reflns     3648
_refine_ls_number_parameters     209
_refine_ls_number_restraints     0
_refine_ls_hydrogen_treatment     constr
_refine_ls_weighting_scheme     calc
_refine_ls_weighting_details
         'calc w=1/[\s^2^(Fo^2^)+(0.0676P)^2^+0.1617P] where P=(Fo^2^+2Fc^2^)/3'
_atom_sites_solution_hydrogens     geom
_atom_sites_solution_primary     direct
_atom_sites_solution_secondary     difmap
_refine_ls_shift/su_max     0.001
_refine_ls_shift/su_mean     0.000
_refine_diff_density_max     0.162
_refine_diff_density_min     -0.182
_refine_ls_extinction_method     'SHELX97 (Sheldrick, 2008)'
_refine_ls_extinction_coef     0.029(3)
_refine_ls_extinction_expression
                                  'Fc^*^=kFc[1+0.001xFc^2^\l^3^/sin(2\q)]^-1/4^'
loop_
    _atom_type_symbol
    _atom_type_description
    _atom_type_scat_dispersion_real
    _atom_type_scat_dispersion_imag
    _atom_type_scat_source
    'C' 'C' 0.0033 0.0016
                         'International Tables Vol C Tables 4.2.6.8 and 6.1.1.4'
    'H' 'H' 0.0000 0.0000
                         'International Tables Vol C Tables 4.2.6.8 and 6.1.1.4'
    'N' 'N' 0.0061 0.0033
                         'International Tables Vol C Tables 4.2.6.8 and 6.1.1.4'
    'O' 'O' 0.0106 0.0060
                         'International Tables Vol C Tables 4.2.6.8 and 6.1.1.4'
_computing_data_collection     'CAD-4 Software (Enraf--Nonius, 1989)'
_computing_cell_refinement
                              'the XRAY76 System (Stewart <i>et al.</i>,  1976)'
_computing_data_reduction     'XCAD-4 (Harms & Wocadlo, 1995)'
_computing_structure_solution     'SIR92 (Altomare <i>et al.</i>,  1993)'
_computing_structure_refinement     'SHELX97 (Sheldrick, 2008)'
_computing_molecular_graphics     'ORTEP-3 (Farrugia, 1997)'
_computing_publication_material     'SHELX97 (Sheldrick, 2008)'
loop_
    _atom_site_type_symbol
    _atom_site_label
    _atom_site_fract_x
    _atom_site_fract_y
    _atom_site_fract_z
    _atom_site_U_iso_or_equiv
    _atom_site_adp_type
    _atom_site_calc_flag
    _atom_site_refinement_flags
    _atom_site_occupancy
    _atom_site_disorder_assembly
    _atom_site_disorder_group
    N N1 0.80491(6) 0.1771(2) 0.90089(10) 0.0492(3) Uani d . 1 . .
    N N2 0.69375(7) 0.6347(2) 0.88815(11) 0.0554(4) Uani d . 1 . .
    H H2 0.6985 0.6820 0.8235 0.066 Uiso calc R 1 . .
    O O1 0.77372(6) 0.4192(2) 0.75402(9) 0.0632(4) Uani d . 1 . .
    O O2 0.85617(8) -0.1579(2) 0.90309(12) 0.0846(5) Uani d . 1 . .
    O O3 0.64221(7) 0.6962(3) 1.03607(10) 0.0784(4) Uani d . 1 . .
    C C1 0.78338(8) 0.1439(3) 1.00943(12) 0.0534(4) Uani d . 1 . .
    H H1A 0.8190 0.1548 1.0660 0.064 Uiso calc R 1 . .
    H H1B 0.7627 -0.0024 1.0147 0.064 Uiso calc R 1 . .
    C C2 0.73736(8) 0.3319(3) 1.01751(13) 0.0550(4) Uani d . 1 . .
    H H2A 0.7162 0.3627 1.0785 0.066 Uiso calc R 1 . .
    C C3 0.73060(7) 0.4501(3) 0.92579(12) 0.0483(4) Uani d . 1 . .
    C C4 0.77164(7) 0.3562(3) 0.84693(12) 0.0472(4) Uani d . 1 . .
    C C5 0.84667(8) 0.0250(3) 0.85911(13) 0.0534(4) Uani d . 1 . .
    C C6 0.88045(7) 0.0966(3) 0.76467(12) 0.0453(4) Uani d . 1 . .
    C C7 0.88460(8) -0.0552(3) 0.67966(14) 0.0549(4) Uani d . 1 . .
    H H7 0.8640 -0.1950 0.6800 0.066 Uiso calc R 1 . .
    C C8 0.91946(9) 0.0018(3) 0.59465(14) 0.0634(5) Uani d . 1 . .
    H H8 0.9210 -0.0975 0.5363 0.076 Uiso calc R 1 . .
    C C9 0.95206(9) 0.2049(3) 0.59581(15) 0.0619(5) Uani d . 1 . .
    H H9 0.9763 0.2408 0.5391 0.074 Uiso calc R 1 . .
    C C10 0.94882(8) 0.3549(3) 0.68073(14) 0.0555(4) Uani d . 1 . .
    H H10 0.9712 0.4913 0.6817 0.067 Uiso calc R 1 . .
    C C11 0.91240(7) 0.3029(3) 0.76453(12) 0.0487(4) Uani d . 1 . .
    H H11 0.9093 0.4061 0.8208 0.058 Uiso calc R 1 . .
    C C12 0.65088(8) 0.7482(3) 0.94360(13) 0.0528(4) Uani d . 1 . .
    C C13 0.61696(8) 0.9416(3) 0.88463(13) 0.0512(4) Uani d . 1 . .
    C C14 0.57527(10) 1.0680(4) 0.93989(16) 0.0712(6) Uani d . 1 . .
    H H14 0.5678 1.0268 1.0103 0.085 Uiso calc R 1 . .
    C C15 0.54448(12) 1.2550(4) 0.8915(2) 0.0884(7) Uani d . 1 . .
    H H15 0.5166 1.3397 0.9294 0.106 Uiso calc R 1 . .
    C C16 0.55488(11) 1.3153(4) 0.7884(2) 0.0860(7) Uani d . 1 . .
    H H16 0.5347 1.4425 0.7561 0.103 Uiso calc R 1 . .
    C C17 0.59485(12) 1.1893(5) 0.7325(2) 0.0956(8) Uani d . 1 . .
    H H17 0.6015 1.2299 0.6616 0.115 Uiso calc R 1 . .
    C C18 0.62549(10) 1.0025(4) 0.77981(16) 0.0770(6) Uani d . 1 . .
    H H18 0.6523 0.9165 0.7403 0.092 Uiso calc R 1 . .
loop_
    _atom_site_aniso_label
    _atom_site_aniso_U_11
    _atom_site_aniso_U_22
    _atom_site_aniso_U_33
    _atom_site_aniso_U_12
    _atom_site_aniso_U_13
    _atom_site_aniso_U_23
    N1 0.0550(8) 0.0540(8) 0.0394(7) 0.0026(7) 0.0086(6) 0.0046(6)
    N2 0.0570(8) 0.0713(10) 0.0406(7) 0.0103(7) 0.0184(6) 0.0029(7)
    O1 0.0735(8) 0.0808(9) 0.0375(6) 0.0250(7) 0.0167(5) 0.0084(6)
    O2 0.1141(12) 0.0581(8) 0.0851(10) 0.0181(8) 0.0264(9) 0.0236(7)
    O3 0.0878(10) 0.1034(11) 0.0492(7) 0.0198(8) 0.0315(7) 0.0071(7)
    C1 0.0575(10) 0.0645(11) 0.0387(8) -0.0111(8) 0.0071(7) 0.0064(8)
    C2 0.0519(9) 0.0741(11) 0.0409(8) -0.0055(9) 0.0139(7) 0.0004(8)
    C3 0.0457(8) 0.0620(11) 0.0385(8) -0.0033(8) 0.0105(6) -0.0017(7)
    C4 0.0489(9) 0.0573(10) 0.0361(8) 0.0018(8) 0.0075(6) -0.0009(7)
    C5 0.0589(10) 0.0492(10) 0.0515(9) 0.0025(8) 0.0031(8) 0.0027(8)
    C6 0.0466(8) 0.0432(8) 0.0457(8) 0.0093(7) 0.0027(6) -0.0018(7)
    C7 0.0574(10) 0.0444(9) 0.0625(11) 0.0076(8) 0.0048(8) -0.0092(8)
    C8 0.0682(12) 0.0659(12) 0.0566(11) 0.0189(10) 0.0093(9) -0.0179(9)
    C9 0.0539(10) 0.0758(13) 0.0584(11) 0.0125(9) 0.0168(8) 0.0003(9)
    C10 0.0486(9) 0.0561(10) 0.0624(10) -0.0002(8) 0.0089(8) 0.0008(8)
    C11 0.0514(9) 0.0466(9) 0.0475(9) 0.0047(7) 0.0026(7) -0.0060(7)
    C12 0.0484(9) 0.0688(11) 0.0432(9) -0.0040(8) 0.0152(7) -0.0079(8)
    C13 0.0446(8) 0.0621(10) 0.0479(9) -0.0041(8) 0.0098(7) -0.0112(8)
    C14 0.0744(13) 0.0822(14) 0.0590(11) 0.0110(11) 0.0160(9) -0.0205(10)
    C15 0.0897(17) 0.0788(15) 0.0968(17) 0.0231(13) 0.0096(13) -0.0297(13)
    C16 0.0808(16) 0.0710(14) 0.1039(19) 0.0063(12) -0.0011(13) 0.0066(13)
    C17 0.0862(16) 0.116(2) 0.0873(16) 0.0289(15) 0.0238(13) 0.0341(15)
    C18 0.0704(12) 0.1031(16) 0.0608(11) 0.0271(12) 0.0233(10) 0.0130(11)
_geom_special_details
;
All esds (except the esd in the dihedral angle between two l.s. planes) are
estimated using the full covariance matrix. The cell esds are taken into
account individually in the estimation of esds in distances, angles and
torsion angles; correlations between esds in cell parameters are only used
when they are defined by crystal symmetry. An approximate (isotropic)
treatment of cell esds is used for estimating esds involving l.s. planes.
;
loop_
    _geom_bond_atom_site_label_1
    _geom_bond_atom_site_label_2
    _geom_bond_site_symmetry_2
    _geom_bond_distance
    _geom_bond_publ_flag
    N1 C5 . 1.388(2) ?
    N1 C4 . 1.395(2) ?
    N1 C1 . 1.4687(19) ?
    N2 C12 . 1.360(2) ?
    N2 C3 . 1.385(2) ?
    N2 H2 . 0.8600 ?
    O1 C4 . 1.2091(18) ?
    O2 C5 . 1.213(2) ?
    O3 C12 . 1.2121(19) ?
    C1 C2 . 1.479(3) ?
    C1 H1A . 0.9700 ?
    C1 H1B . 0.9700 ?
    C2 C3 . 1.323(2) ?
    C2 H2A . 0.9300 ?
    C3 C4 . 1.471(2) ?
    C5 C6 . 1.485(2) ?
    C6 C11 . 1.387(2) ?
    C6 C7 . 1.387(2) ?
    C7 C8 . 1.379(2) ?
    C7 H7 . 0.9300 ?
    C8 C9 . 1.377(3) ?
    C8 H8 . 0.9300 ?
    C9 C10 . 1.377(2) ?
    C9 H9 . 0.9300 ?
    C10 C11 . 1.381(2) ?
    C10 H10 . 0.9300 ?
    C11 H11 . 0.9300 ?
    C12 C13 . 1.492(2) ?
    C13 C18 . 1.370(2) ?
    C13 C14 . 1.380(2) ?
    C14 C15 . 1.381(3) ?
    C14 H14 . 0.9300 ?
    C15 C16 . 1.358(3) ?
    C15 H15 . 0.9300 ?
    C16 C17 . 1.359(3) ?
    C16 H16 . 0.9300 ?
    C17 C18 . 1.373(3) ?
    C17 H17 . 0.9300 ?
    C18 H18 . 0.9300 ?
loop_
    _geom_angle_atom_site_label_1
    _geom_angle_atom_site_label_2
    _geom_angle_atom_site_label_3
    _geom_angle_site_symmetry_1
    _geom_angle_site_symmetry_3
    _geom_angle
    _geom_angle_publ_flag
    C5 N1 C4 . . 127.91(13) ?
    C5 N1 C1 . . 121.13(13) ?
    C4 N1 C1 . . 110.46(13) ?
    C12 N2 C3 . . 126.31(14) ?
    C12 N2 H2 . . 116.8 ?
    C3 N2 H2 . . 116.8 ?
    N1 C1 C2 . . 103.04(13) ?
    N1 C1 H1A . . 111.2 ?
    C2 C1 H1A . . 111.2 ?
    N1 C1 H1B . . 111.2 ?
    C2 C1 H1B . . 111.2 ?
    H1A C1 H1B . . 109.1 ?
    C3 C2 C1 . . 110.47(14) ?
    C3 C2 H2A . . 124.8 ?
    C1 C2 H2A . . 124.8 ?
    C2 C3 N2 . . 134.92(15) ?
    C2 C3 C4 . . 110.40(15) ?
    N2 C3 C4 . . 114.67(13) ?
    O1 C4 N1 . . 128.21(15) ?
    O1 C4 C3 . . 126.27(15) ?
    N1 C4 C3 . . 105.48(13) ?
    O2 C5 N1 . . 119.19(16) ?
    O2 C5 C6 . . 122.21(16) ?
    N1 C5 C6 . . 118.54(14) ?
    C11 C6 C7 . . 119.70(15) ?
    C11 C6 C5 . . 121.26(14) ?
    C7 C6 C5 . . 118.79(15) ?
    C8 C7 C6 . . 119.78(17) ?
    C8 C7 H7 . . 120.1 ?
    C6 C7 H7 . . 120.1 ?
    C9 C8 C7 . . 120.31(16) ?
    C9 C8 H8 . . 119.8 ?
    C7 C8 H8 . . 119.8 ?
    C8 C9 C10 . . 120.13(17) ?
    C8 C9 H9 . . 119.9 ?
    C10 C9 H9 . . 119.9 ?
    C9 C10 C11 . . 120.07(17) ?
    C9 C10 H10 . . 120.0 ?
    C11 C10 H10 . . 120.0 ?
    C10 C11 C6 . . 119.96(15) ?
    C10 C11 H11 . . 120.0 ?
    C6 C11 H11 . . 120.0 ?
    O3 C12 N2 . . 121.29(17) ?
    O3 C12 C13 . . 122.77(15) ?
    N2 C12 C13 . . 115.92(14) ?
    C18 C13 C14 . . 118.38(18) ?
    C18 C13 C12 . . 123.87(16) ?
    C14 C13 C12 . . 117.74(16) ?
    C15 C14 C13 . . 120.6(2) ?
    C15 C14 H14 . . 119.7 ?
    C13 C14 H14 . . 119.7 ?
    C16 C15 C14 . . 120.0(2) ?
    C16 C15 H15 . . 120.0 ?
    C14 C15 H15 . . 120.0 ?
    C15 C16 C17 . . 119.9(2) ?
    C15 C16 H16 . . 120.0 ?
    C17 C16 H16 . . 120.0 ?
    C16 C17 C18 . . 120.5(2) ?
    C16 C17 H17 . . 119.7 ?
    C18 C17 H17 . . 119.7 ?
    C13 C18 C17 . . 120.6(2) ?
    C13 C18 H18 . . 119.7 ?
    C17 C18 H18 . . 119.7 ?
loop_
    _geom_torsion_atom_site_label_1
    _geom_torsion_atom_site_label_2
    _geom_torsion_atom_site_label_3
    _geom_torsion_atom_site_label_4
    _geom_torsion_site_symmetry_1
    _geom_torsion_site_symmetry_2
    _geom_torsion_site_symmetry_3
    _geom_torsion_site_symmetry_4
    _geom_torsion
    _geom_torsion_publ_flag
    C5 N1 C1 C2 . . . . -176.46(15) ?
    C4 N1 C1 C2 . . . . -3.92(17) ?
    N1 C1 C2 C3 . . . . 2.68(19) ?
    C1 C2 C3 N2 . . . . 178.14(18) ?
    C1 C2 C3 C4 . . . . -0.6(2) ?
    C12 N2 C3 C2 . . . . -0.5(3) ?
    C12 N2 C3 C4 . . . . 178.20(15) ?
    C5 N1 C4 O1 . . . . -2.2(3) ?
    C1 N1 C4 O1 . . . . -174.11(17) ?
    C5 N1 C4 C3 . . . . 175.56(15) ?
    C1 N1 C4 C3 . . . . 3.67(17) ?
    C2 C3 C4 O1 . . . . 175.90(17) ?
    N2 C3 C4 O1 . . . . -3.1(3) ?
    C2 C3 C4 N1 . . . . -1.93(19) ?
    N2 C3 C4 N1 . . . . 179.08(13) ?
    C4 N1 C5 O2 . . . . -157.39(17) ?
    C1 N1 C5 O2 . . . . 13.7(2) ?
    C4 N1 C5 C6 . . . . 25.3(2) ?
    C1 N1 C5 C6 . . . . -163.60(14) ?
    O2 C5 C6 C11 . . . . -127.91(19) ?
    N1 C5 C6 C11 . . . . 49.3(2) ?
    O2 C5 C6 C7 . . . . 46.4(2) ?
    N1 C5 C6 C7 . . . . -136.36(16) ?
    C11 C6 C7 C8 . . . . -1.2(2) ?
    C5 C6 C7 C8 . . . . -175.60(15) ?
    C6 C7 C8 C9 . . . . 2.4(3) ?
    C7 C8 C9 C10 . . . . -1.5(3) ?
    C8 C9 C10 C11 . . . . -0.6(3) ?
    C9 C10 C11 C6 . . . . 1.8(2) ?
    C7 C6 C11 C10 . . . . -0.9(2) ?
    C5 C6 C11 C10 . . . . 173.38(15) ?
    C3 N2 C12 O3 . . . . 1.6(3) ?
    C3 N2 C12 C13 . . . . -179.80(15) ?
    O3 C12 C13 C18 . . . . -179.38(19) ?
    N2 C12 C13 C18 . . . . 2.0(3) ?
    O3 C12 C13 C14 . . . . 1.6(3) ?
    N2 C12 C13 C14 . . . . -177.04(16) ?
    C18 C13 C14 C15 . . . . -1.9(3) ?
    C12 C13 C14 C15 . . . . 177.23(18) ?
    C13 C14 C15 C16 . . . . 0.4(3) ?
    C14 C15 C16 C17 . . . . 1.0(4) ?
    C15 C16 C17 C18 . . . . -0.7(4) ?
    C14 C13 C18 C17 . . . . 2.1(3) ?
    C12 C13 C18 C17 . . . . -176.9(2) ?
    C16 C17 C18 C13 . . . . -0.9(4) ?
data_global
_journal_date_recd_electronic     2010-02-18
_journal_date_accepted     2010-02-19
_journal_name_full     'Acta Crystallographica, Section E'
_journal_year     2010
_journal_volume     66
_journal_issue      3
_journal_page_first     o687
_journal_page_last     o687
_journal_paper_category     QO
_journal_coeditor_code     BT5197
_publ_contact_author_name     'Marta Kasuni\<c'
_publ_contact_author_address
;
Faculty of Chemistry and Chemical Technology
University of Ljubljana
A\<sker\<ceva 5
1000 Ljubljana
Slovenia
;
_publ_contact_author_email     'marta.kasunic@fkkt.uni-lj.si'
_publ_contact_author_fax     '00 386 (0)1 2419 220'
_publ_contact_author_phone     '00 386 (0)1 2419 352'
_publ_section_title
;
3-Benzamido-1-benzoyl-1<i>H</i>-pyrrol-2(5<i>H</i>)-one
;
loop_
    _publ_author_name
    _publ_author_address
    'Kasuni\<c, Marta'
;
Faculty of Chemistry and Chemical Technology
University of Ljubljana
A\<sker\<ceva 5
1000 Ljubljana
Slovenia
;
    'Ver\<cek, Bojan'
;
Faculty of Chemistry and Chemical Technology
University of Ljubljana
A\<sker\<ceva 5
1000 Ljubljana
Slovenia
;
    'Mu\<si\<c, Irena'
;
Faculty of Chemistry and Chemical Technology
University of Ljubljana
A\<sker\<ceva 5
1000 Ljubljana
Slovenia
;
    'Golobi\<c, Amalija'
;
Faculty of Chemistry and Chemical Technology
University of Ljubljana
A\<sker\<ceva 5
1000 Ljubljana
Slovenia
;
