# Supplementary material for: 3-Benzamido-1-benzoyl-1H-pyrrol-2(5H)-one
Source: Acta Crystallogr Sect E Struct Rep Online. 2010 Feb 24;66(Pt 3):o687. doi: 10.1107/S1600536810006483 (PMC2983491; doi:10.1107/S1600536810006483)
Supplement: Supplementary file 2 [file e-66-0o687-Isup2.hkl]

#
# h,k,l, Fc-squared, Fo-squared, sigma(Fo-squared) and status flag
#
data_I
_shelx_title ' oxazep in P 21/c'
_shelx_refln_list_code          4
_shelx_F_calc_maximum      169.17
_exptl_crystal_F_000       640.00
_reflns_d_resolution_high  0.7579
 
loop_
 _symmetry_equiv_pos_as_xyz
 'x, y, z'
 '-x, y+1/2, -z+1/2'
 '-x, -y, -z'
 'x, -y-1/2, z-1/2'
 
_cell_length_a    20.9660
_cell_length_b     5.8891
_cell_length_c    12.3290
_cell_angle_alpha  90.000
_cell_angle_beta   95.908
_cell_angle_gamma  90.000
 
_shelx_F_squared_multiplier     1.000
 
loop_
 _refln_index_h
 _refln_index_k
 _refln_index_l
 _refln_F_squared_calc
 _refln_F_squared_meas
 _refln_F_squared_sigma
 _refln_observed_status
   2   0   0     3120.31     3686.72     44.01 o
   3   0   0      267.53      268.94      1.83 o
   4   0   0     5196.39     6042.85     18.54 o
   5   0   0      474.76      454.39      4.28 o
   6   0   0     5569.68     6304.70     22.82 o
   7   0   0     1202.96     1248.98     10.81 o
   8   0   0      183.41      209.17      1.97 o
   9   0   0      305.76      309.33      3.39 o
  10   0   0      896.65      938.25      9.59 o
  11   0   0       23.77        5.47      6.86 o
  12   0   0     1122.86     1209.92     25.99 o
  13   0   0       18.45        8.01      4.24 o
  14   0   0      266.88      274.61      3.15 o
  15   0   0       36.79       33.68      1.80 o
  16   0   0        8.52        7.64      3.49 o
  17   0   0        8.15       10.75      2.05 o
  18   0   0       21.91       18.93      3.96 o
  19   0   0       48.06       56.94      2.36 o
  20   0   0        1.64       -1.18      4.41 o
  21   0   0       14.69       12.89      5.41 o
  22   0   0       40.44       45.82      3.89 o
  23   0   0       61.16       64.07      3.01 o
  24   0   0        5.90       14.79      5.71 o
  25   0   0        0.33       -6.51      6.51 o
  26   0   0      115.04      124.22      4.23 o
  27   0   0        0.25      -13.67     25.30 o
   1   1   0     4450.94     4721.05     30.87 o
   2   1   0     3647.04     3722.84     65.98 o
   3   1   0      141.23      121.00      1.70 o
   4   1   0     5098.22     5275.67     73.38 o
   5   1   0    28617.15    27814.07    295.51 o
   6   1   0      811.58      785.32     16.15 o
   7   1   0       24.16       22.37      0.81 o
   8   1   0       61.11       57.82      0.98 o
   9   1   0      755.06      795.97     12.28 o
  10   1   0       69.51       70.89      1.16 o
  11   1   0       22.93       23.67      0.91 o
  12   1   0        1.50       -0.67      1.95 o
  13   1   0        5.20        6.47      2.04 o
  14   1   0       82.18       89.32      1.68 o
  15   1   0      138.07      146.44      1.87 o
  16   1   0       41.67       42.25      1.60 o
  17   1   0      204.38      212.98      3.20 o
  18   1   0       38.60       34.00      1.56 o
  19   1   0       13.98       16.67      1.78 o
  20   1   0        0.30        2.10      3.02 o
  21   1   0       50.29       57.81      1.90 o
  22   1   0        3.75       -0.62      3.75 o
  23   1   0       25.92       25.25      2.10 o
  24   1   0        0.04        1.08      3.96 o
  25   1   0       17.31       20.33      3.14 o
  26   1   0        0.59       -4.62      6.41 o
  27   1   0       15.34       17.91      4.81 o
   0   2   0      531.97      508.42      9.66 o
   1   2   0      417.00      411.65      2.07 o
   2   2   0      186.18      193.57      1.27 o
   3   2   0      243.53      237.28      1.42 o
   4   2   0      259.35      279.19      2.06 o
   5   2   0       47.34       45.37      0.84 o
   6   2   0      584.52      619.14      8.83 o
   7   2   0      293.02      294.12      4.92 o
   8   2   0      842.19      911.47     16.74 o
   9   2   0       87.22       70.55      1.46 o
  10   2   0      409.57      422.58      9.94 o
  11   2   0       45.38       45.96      1.31 o
  12   2   0        3.98        0.85      4.45 o
  13   2   0      146.53      149.43      3.03 o
  14   2   0        3.06        0.78      2.51 o
  15   2   0       18.73       20.26      2.72 o
  16   2   0       46.49       47.41      2.62 o
  17   2   0       62.45       59.51      3.19 o
  18   2   0       51.95       60.02      2.43 o
  19   2   0       37.31       31.16      3.24 o
  20   2   0      275.06      289.40      6.11 o
  21   2   0        0.39       -2.78      4.19 o
  22   2   0       41.47       46.23      6.10 o
  23   2   0       16.42       15.25      2.76 o
  24   2   0        2.23        4.03      4.82 o
  25   2   0        0.01       -2.96      3.92 o
  26   2   0        9.98        5.83      4.45 o
   1   3   0      562.94      608.29      3.29 o
   2   3   0        3.39        4.71      2.01 o
   3   3   0      862.10      890.44      4.37 o
   4   3   0       46.16       52.11      1.09 o
   5   3   0        0.03       -0.87      1.88 o
   6   3   0      162.77      148.88      1.59 o
   7   3   0       54.45       68.00      1.26 o
   8   3   0       90.95       83.35      1.40 o
   9   3   0      136.49      142.84      1.75 o
  10   3   0      193.20      187.74      2.03 o
  11   3   0      336.01      334.18      5.83 o
  12   3   0       21.66       16.01      2.06 o
  13   3   0       77.83       66.71      1.64 o
  14   3   0       83.09       82.48      2.08 o
  15   3   0      351.85      361.02      3.87 o
  16   3   0       94.90       88.46      2.60 o
  17   3   0        3.56        2.47      3.19 o
  18   3   0        7.77        5.61      2.25 o
  19   3   0       26.47       25.73      1.66 o
  20   3   0       24.97       22.61      2.27 o
  21   3   0        3.74        5.05      3.55 o
  22   3   0        3.77        7.84      3.53 o
  23   3   0        3.83        0.51      4.02 o
  24   3   0        0.02       -0.28      3.39 o
  25   3   0        9.48       10.27      2.95 o
   0   4   0       59.78       56.07      1.84 o
   1   4   0      114.58      115.15      1.64 o
   2   4   0      401.37      415.16      2.75 o
   3   4   0       92.48       94.96      1.57 o
   4   4   0      209.84      209.64      2.59 o
   5   4   0        0.46       -0.26      2.60 o
   6   4   0       34.63       32.29      1.25 o
   7   4   0       17.41       15.14      1.29 o
   8   4   0        0.23       -0.20      2.62 o
   9   4   0       55.13       45.78      1.48 o
  10   4   0       59.98       61.86      1.67 o
  11   4   0      428.73      400.18      4.85 o
  12   4   0       62.00       52.95      1.81 o
  13   4   0        0.43       -2.83      2.83 o
  14   4   0        0.15       -3.07      3.07 o
  15   4   0        1.73        2.06      2.97 o
  16   4   0       41.87       38.45      1.75 o
  17   4   0       34.34       34.59      1.72 o
  18   4   0        5.81        5.62      3.53 o
  19   4   0        9.56        3.47      4.10 o
  20   4   0        7.27        4.76      3.70 o
  21   4   0        0.71        4.26      3.62 o
  22   4   0        2.49        8.25      2.91 o
  23   4   0        0.40       -4.49      4.49 o
   1   5   0       14.88       16.62      2.64 o
   2   5   0        0.06        1.41      2.79 o
   3   5   0        0.17       -2.21      3.74 o
   4   5   0        4.59        2.97      2.95 o
   5   5   0       17.66       19.41      1.49 o
   6   5   0      272.52      269.62      4.62 o
   7   5   0       45.96       45.60      1.80 o
   8   5   0      133.93      130.58      3.78 o
   9   5   0        4.90        6.23      2.31 o
  10   5   0        2.50        3.88      4.48 o
  11   5   0       17.97       18.55      3.07 o
  12   5   0       12.56       16.18      1.53 o
  13   5   0        0.98        3.06      3.36 o
  14   5   0       19.96       20.66      2.44 o
  15   5   0       21.63       18.93      3.25 o
  16   5   0       11.27        8.18      4.35 o
  17   5   0       11.09        6.47      4.69 o
  18   5   0        2.98        2.85      4.90 o
  19   5   0        8.44        7.38      4.07 o
  20   5   0        1.57       -4.73      4.73 o
  21   5   0        6.04        6.12      4.32 o
   0   6   0       54.87       64.46      2.72 o
   1   6   0       33.48       28.54      1.72 o
   2   6   0        9.38        4.46      4.34 o
   3   6   0        9.35        6.57      3.48 o
   4   6   0        6.71        7.06      3.42 o
   5   6   0        5.32        4.04      2.47 o
   6   6   0        0.41        5.55      3.35 o
   7   6   0        4.46        2.37      3.54 o
   8   6   0       37.05       40.69      1.84 o
   9   6   0       40.60       42.59      1.93 o
  10   6   0        0.91       -3.76      3.76 o
  11   6   0        0.42       -2.14      3.57 o
  12   6   0        6.33       11.30      2.74 o
  13   6   0       20.80       23.82      2.11 o
  14   6   0       10.72       10.22      4.51 o
  15   6   0        0.07        3.71      6.80 o
  16   6   0        0.75       -0.48      4.17 o
  17   6   0       17.22       31.06      3.03 o
   1   7   0        6.97        3.75      4.27 o
   2   7   0        1.40       -3.97      3.97 o
   3   7   0        6.85        2.13      4.20 o
   4   7   0        0.07        4.43      2.65 o
   5   7   0        6.44       10.62      4.92 o
   6   7   0        6.33        3.58      7.40 o
   7   7   0       12.89       12.12      4.28 o
   8   7   0        0.61        0.84      4.01 o
   9   7   0        5.24       10.67      4.27 o
  10   7   0        9.31        6.27      3.24 o
  11   7   0       18.97       18.85      2.39 o
 -27   1   1        0.00       -4.97      7.73 o
 -26   1   1        1.44       -2.53      4.51 o
 -25   1   1        3.43       13.85      3.83 o
 -24   1   1        3.43        7.20      3.65 o
 -23   1   1      158.94      166.41      2.88 o
 -22   1   1        7.71        5.54      4.05 o
 -21   1   1      150.96      157.75      2.72 o
 -20   1   1       15.31       18.71      4.39 o
 -19   1   1       13.11       12.37      2.30 o
 -18   1   1        0.61        0.38      2.93 o
 -17   1   1       31.94       31.38      1.35 o
 -16   1   1       25.92       22.24      1.23 o
 -15   1   1      107.64      110.89      1.69 o
 -14   1   1       27.55       27.56      1.28 o
 -13   1   1       12.95       13.58      2.14 o
 -12   1   1        9.23        5.36      2.02 o
 -11   1   1       84.01       78.13      2.71 o
 -10   1   1      286.32      257.39      3.47 o
  -9   1   1      212.13      193.27      1.89 o
  -8   1   1      400.61      406.37      4.14 o
  -7   1   1      528.15      556.13      7.77 o
  -6   1   1      131.80      128.27      1.34 o
  -5   1   1      179.62      171.27      2.11 o
  -4   1   1     2207.84     2193.43     26.55 o
  -3   1   1     1867.58     1879.09      8.51 o
  -2   1   1      874.32      888.92      6.57 o
  -1   1   1       79.79       68.89      1.10 o
   0   1   1        0.82       10.09      3.67 o
   1   1   1     1226.28     1092.61     16.27 o
   2   1   1        5.20        2.00      1.31 o
   3   1   1    18733.11    16064.21    137.73 o
   4   1   1      455.60      445.63      3.99 o
   5   1   1    23013.85    21109.04    331.87 o
   6   1   1     1419.67     1460.19     40.78 o
   7   1   1     1596.56     1588.67     41.10 o
   8   1   1      669.64      662.61     14.64 o
   9   1   1      112.83      118.59      2.95 o
  10   1   1      131.76      148.96      4.28 o
  11   1   1      889.01      964.52     19.28 o
  12   1   1      295.16      314.21      7.80 o
  13   1   1       27.21       28.84      1.28 o
  14   1   1      172.09      184.28      2.23 o
  15   1   1       24.60       20.29      1.37 o
  16   1   1       13.08       12.37      2.28 o
  17   1   1      127.08      130.15      1.99 o
  18   1   1        8.87       10.46      2.16 o
  19   1   1        0.58        5.46      2.81 o
  20   1   1        0.00        0.50      3.47 o
  21   1   1       15.79        8.98      3.85 o
  22   1   1       66.04       73.28      2.16 o
  23   1   1       44.50       49.68      2.67 o
  24   1   1       48.51       53.62      2.19 o
  25   1   1        1.54        8.45      4.31 o
  26   1   1        1.89        4.93      5.53 o
  27   1   1        5.97       12.79      4.35 o
 -26   2   1        1.69       -0.45      4.12 o
 -25   2   1        0.96        2.21      3.78 o
 -24   2   1        9.81        5.59      2.75 o
 -23   2   1        0.05        4.77      3.68 o
 -22   2   1       28.69       28.15      1.99 o
 -21   2   1       65.58       67.84      2.13 o
 -20   2   1        0.33       -3.42      3.42 o
 -19   2   1       82.09       83.91      2.65 o
 -18   2   1      150.49      150.52      2.40 o
 -17   2   1        4.34        0.69      3.39 o
 -16   2   1      313.05      308.51      2.96 o
 -15   2   1       28.03       28.97      1.40 o
 -14   2   1       41.69       40.70      1.34 o
 -13   2   1       86.81       92.26      1.55 o
 -12   2   1        5.27        1.94      2.36 o
 -11   2   1      127.87      156.63      2.06 o
 -10   2   1      108.43      109.14      1.43 o
  -9   2   1      311.14      353.37      2.86 o
  -8   2   1       45.95       49.98      1.02 o
  -7   2   1        6.92       11.32      2.52 o
  -6   2   1       29.92       34.50      3.40 o
  -5   2   1       64.98       79.27      1.18 o
  -4   2   1       64.65       73.24      0.93 o
  -3   2   1      103.12      102.26      1.03 o
  -2   2   1       87.70       90.46      0.97 o
  -1   2   1      741.95      738.22      5.33 o
   0   2   1     1876.42     1915.18     17.20 o
   1   2   1       38.74       38.88      0.77 o
   2   2   1       82.11       80.85      0.92 o
   3   2   1      453.49      421.43      6.48 o
   4   2   1      354.02      320.78      6.10 o
   5   2   1      509.21      536.77      4.57 o
   6   2   1     1874.55     1976.87     31.84 o
   7   2   1     2696.73     2746.61     64.53 o
   8   2   1     1336.17     1353.93     24.50 o
   9   2   1     1624.79     1552.64     34.04 o
  10   2   1     1202.89     1193.92     30.84 o
  11   2   1      192.87      178.38      6.30 o
  12   2   1       31.29       26.53      1.21 o
  13   2   1      455.08      462.30      8.08 o
  14   2   1       14.14       10.91      2.03 o
  15   2   1       99.66      103.58      1.78 o
  16   2   1       14.13       14.32      2.46 o
  17   2   1       90.21      104.01      2.06 o
  18   2   1       70.95       82.50      4.89 o
  19   2   1        1.83       -3.49      3.49 o
  20   2   1       41.49       45.02      2.42 o
  21   2   1        6.69        2.08      3.89 o
  22   2   1       24.78       23.97      2.32 o
  23   2   1       21.66       23.06      2.08 o
  24   2   1        0.38        2.56      3.83 o
  25   2   1        7.44        8.35      3.01 o
  26   2   1        2.07        5.46      3.97 o
 -25   3   1        0.80        4.23      3.88 o
 -24   3   1        0.30        2.06      3.67 o
 -23   3   1        2.61        4.58      3.73 o
 -22   3   1        0.23        2.97      3.21 o
 -21   3   1        1.98        6.09      3.40 o
 -20   3   1        2.17       -3.63      3.63 o
 -19   3   1       25.53       24.70      1.63 o
 -18   3   1        3.02       -1.10      3.34 o
 -17   3   1        2.56       -0.71      3.16 o
 -16   3   1        0.09       -3.31      3.31 o
 -15   3   1      202.04      215.79      2.66 o
 -14   3   1      313.67      314.88      4.70 o
 -13   3   1        0.23       -2.14      2.91 o
 -12   3   1       23.58       27.99      1.23 o
 -11   3   1       21.94       24.56      2.46 o
 -10   3   1      287.53      284.47      3.48 o
  -9   3   1       51.33       58.14      1.33 o
  -8   3   1       27.55       29.29      1.05 o
  -7   3   1       12.08       16.43      0.89 o
  -6   3   1       23.26       24.03      0.91 o
  -5   3   1      117.24      102.33      2.12 o
  -4   3   1      284.78      307.86      2.28 o
  -3   3   1     2465.96     2728.78     12.36 o
  -2   3   1        0.35        3.74      1.30 o
  -1   3   1      266.65      289.10      2.74 o
   0   3   1       64.58       67.77      1.15 o
   1   3   1     1944.58     2080.17     14.07 o
   2   3   1        8.87        9.85      1.37 o
   3   3   1      184.33      184.72      4.02 o
   4   3   1      176.38      215.13      2.45 o
   5   3   1      240.74      234.27      5.14 o
   6   3   1        0.01       -1.34      1.97 o
   7   3   1       92.18      106.88      2.15 o
   8   3   1      421.75      412.78      5.01 o
   9   3   1        1.84        2.14      2.28 o
  10   3   1       49.58       45.62      1.53 o
  11   3   1       28.76       22.23      1.73 o
  12   3   1       68.70       63.25      1.58 o
  13   3   1       38.11       30.65      1.54 o
  14   3   1      549.61      548.68     12.87 o
  15   3   1       49.19       39.74      2.76 o
  16   3   1       35.37       30.45      1.66 o
  17   3   1        9.71        4.61      3.38 o
  18   3   1        8.40        9.45      2.43 o
  19   3   1        0.10       -2.40      2.40 o
  20   3   1       29.27       29.80      3.12 o
  21   3   1        0.04       -3.85      3.85 o
  22   3   1        0.00        3.73      3.45 o
  23   3   1        2.26        3.65      3.71 o
  24   3   1        5.05        5.01      3.23 o
  25   3   1        3.34       -4.10      4.10 o
 -23   4   1        0.21        5.47      4.14 o
 -22   4   1        3.09        4.60      4.23 o
 -21   4   1        0.38        1.80      3.70 o
 -20   4   1        0.00        0.38      3.82 o
 -19   4   1        0.85        5.59      3.32 o
 -18   4   1        1.70        6.24      3.13 o
 -17   4   1        1.12       -0.89      3.29 o
 -16   4   1        7.94        4.28      3.45 o
 -15   4   1       15.95       17.84      2.84 o
 -14   4   1       33.69       29.97      1.58 o
 -13   4   1        2.44        6.65      2.99 o
 -12   4   1       83.40       81.44      2.31 o
 -11   4   1      180.43      190.72      2.59 o
 -10   4   1      555.69      563.22      5.21 o
  -9   4   1        0.17       -3.00      3.00 o
  -8   4   1      177.77      188.67      2.18 o
  -7   4   1       70.90       70.55      2.17 o
  -6   4   1      365.44      381.41      2.80 o
  -5   4   1      251.00      257.21      3.52 o
  -4   4   1       27.60       32.05      1.22 o
  -3   4   1      325.10      333.73      2.51 o
  -2   4   1        0.57       -0.68      2.35 o
  -1   4   1       69.43       87.63      1.49 o
   0   4   1        0.26        1.80      2.40 o
   1   4   1        1.15        2.21      2.41 o
   2   4   1      586.63      590.33      4.24 o
   3   4   1       18.58       19.03      1.75 o
   4   4   1      129.70      139.99      1.83 o
   5   4   1       20.76       20.39      1.17 o
   6   4   1      157.81      145.50      2.68 o
   7   4   1       29.17       28.29      2.65 o
   8   4   1        9.20       11.22      1.77 o
   9   4   1       55.58       46.56      1.89 o
  10   4   1        7.58       14.53      1.95 o
  11   4   1       39.64       39.92      1.54 o
  12   4   1        7.50        7.35      2.02 o
  13   4   1       41.81       39.08      2.41 o
  14   4   1       50.26       44.17      1.67 o
  15   4   1       11.26        2.30      3.58 o
  16   4   1       10.01        9.21      3.38 o
  17   4   1       10.91       15.67      4.14 o
  18   4   1       20.99       13.50      2.77 o
  19   4   1        6.38        2.69      3.67 o
  20   4   1        2.65       -0.11      3.74 o
  21   4   1        0.24        1.05      4.24 o
  22   4   1        2.36        3.41      6.85 o
  23   4   1        0.20        6.17      4.15 o
 -21   5   1        0.76        7.04      4.26 o
 -20   5   1        0.44       -0.24      3.78 o
 -19   5   1        3.67       -0.77      4.12 o
 -18   5   1        5.48       10.93      3.95 o
 -17   5   1        0.71        3.26      3.49 o
 -16   5   1        1.12       -1.71      3.60 o
 -15   5   1        4.46        8.66      3.45 o
 -14   5   1        0.00        3.61      3.01 o
 -13   5   1        7.44        5.54      2.49 o
 -12   5   1       64.11       63.05      1.88 o
 -11   5   1       20.08       21.11      2.13 o
 -10   5   1        0.14        2.02      3.48 o
  -9   5   1        2.71        1.45      3.00 o
  -8   5   1       12.38        7.19      3.67 o
  -7   5   1       63.17       66.44      1.94 o
  -6   5   1      380.21      381.98      3.37 o
  -5   5   1        1.66        0.65      3.03 o
  -4   5   1        0.74       -0.79      2.90 o
  -3   5   1      229.37      222.25      2.62 o
  -2   5   1       60.99       57.48      1.96 o
  -1   5   1       42.48       45.34      1.63 o
   0   5   1       24.44       30.22      1.48 o
   1   5   1       21.46       24.64      2.38 o
   2   5   1       18.55       17.75      1.95 o
   3   5   1        0.98       -1.54      2.84 o
   4   5   1       15.46       15.83      1.44 o
   5   5   1        9.95        8.77      2.37 o
   6   5   1       20.48       15.74      2.31 o
   7   5   1        0.02        1.89      2.89 o
   8   5   1       25.76       28.09      1.63 o
   9   5   1        2.58        5.93      2.76 o
  10   5   1       29.73       19.03      2.45 o
  11   5   1        0.36       -0.82      3.30 o
  12   5   1       55.98       55.78      1.90 o
  13   5   1        6.24        9.90      3.27 o
  14   5   1        6.86        4.22      3.69 o
  15   5   1        5.16       -1.68      3.48 o
  16   5   1        1.16       -0.77      3.46 o
  17   5   1        0.62        0.78      3.73 o
  18   5   1        1.51        0.30      3.85 o
  19   5   1        3.16        5.69      4.16 o
  20   5   1        0.00        0.50      4.95 o
 -17   6   1        0.59       -1.50      5.27 o
 -16   6   1        0.58       -1.41      4.34 o
 -15   6   1        2.09        1.97      3.98 o
 -14   6   1        3.62        0.75      2.81 o
 -13   6   1        0.03        5.30      3.72 o
 -12   6   1        0.34       -0.45      3.63 o
 -11   6   1       17.90       19.19      3.68 o
 -10   6   1       73.80       75.48      2.21 o
  -9   6   1       43.19       39.89      1.90 o
  -8   6   1        0.00        6.55      3.46 o
  -7   6   1        0.29       -1.48      4.77 o
  -6   6   1       37.34       41.10      1.86 o
  -5   6   1      149.35      151.28      2.63 o
  -4   6   1       77.14       80.18      2.19 o
  -3   6   1        2.85        1.22      3.57 o
  -2   6   1       13.41       11.18      3.80 o
  -1   6   1        2.22        0.37      3.55 o
   0   6   1       13.35       15.03      3.04 o
   1   6   1        0.07        5.20      3.07 o
   2   6   1        2.67        1.54      3.40 o
   3   6   1        2.28        1.67      3.40 o
   4   6   1        0.31        1.74      3.26 o
   5   6   1        0.87        1.07      3.28 o
   6   6   1        0.89        3.05      3.22 o
   7   6   1        4.82        0.88      4.56 o
   8   6   1       15.65       15.33      2.67 o
   9   6   1        8.68        1.54      3.91 o
  10   6   1       14.02       10.84      4.00 o
  11   6   1       45.71       54.69      2.00 o
  12   6   1        4.88        7.00      3.90 o
  13   6   1        3.77        5.54      3.74 o
  14   6   1        6.55        3.07      4.31 o
  15   6   1        7.60       10.42      4.24 o
  16   6   1        4.10        9.23      4.35 o
  17   6   1        7.25        8.72      4.67 o
 -12   7   1        0.24       -3.08      6.98 o
 -11   7   1       12.25       16.36      4.89 o
 -10   7   1       27.85       32.58      4.10 o
  -9   7   1        1.78        5.57      4.23 o
  -8   7   1        0.68       -0.95      4.11 o
  -7   7   1        0.03       -3.23      4.22 o
  -6   7   1        0.52        2.76      4.68 o
  -5   7   1        0.00        1.82      3.71 o
  -4   7   1        2.36        5.07      4.00 o
  -3   7   1        5.77        6.20      4.04 o
  -2   7   1        0.01        3.29      3.72 o
  -1   7   1        4.03       -2.24      4.09 o
   0   7   1        2.85       -2.39      3.95 o
   1   7   1       12.83       16.43      5.25 o
   2   7   1        0.40       -4.08      4.08 o
   3   7   1        1.32        5.21      3.94 o
   4   7   1        0.69       -2.31      3.83 o
   5   7   1        0.08        7.03      3.63 o
   6   7   1        5.45        3.20      4.26 o
   7   7   1        0.10        3.70      3.90 o
   8   7   1        3.69        5.78      4.06 o
   9   7   1        3.13        2.26      4.39 o
  10   7   1        0.32        4.64      4.53 o
  11   7   1        1.13        3.86      4.08 o
 -27   0   2       10.64        9.50      6.52 o
 -26   0   2        2.17       -0.89      6.79 o
 -25   0   2      186.11      200.83      4.65 o
 -24   0   2        9.64       -5.06      8.29 o
 -23   0   2       35.92       31.37      2.62 o
 -22   0   2        0.39       -0.77      5.08 o
 -21   0   2        6.96       -0.56      4.92 o
 -20   0   2        1.68       -1.14      4.79 o
 -19   0   2       40.54       38.67      2.53 o
 -18   0   2      258.91      274.21      5.08 o
 -17   0   2        6.22        3.66      4.00 o
 -16   0   2      116.62      111.24      2.55 o
 -15   0   2      327.90      339.11      3.87 o
 -14   0   2     1861.20     2036.09     24.95 o
 -13   0   2     1216.05     1290.57      8.92 o
 -12   0   2       20.25       18.71      5.64 o
 -11   0   2     1331.79     1405.36     10.31 o
 -10   0   2      663.05      656.32      6.57 o
  -9   0   2      409.12      414.21      6.37 o
  -8   0   2       40.15       53.04      1.18 o
  -7   0   2      160.17      142.66      1.60 o
  -6   0   2       46.39       50.27      1.09 o
  -5   0   2     1106.56     1018.39      7.18 o
  -4   0   2     3334.52     3579.04     15.47 o
  -3   0   2       21.72       23.22      0.92 o
  -2   0   2    12479.51    10326.08     70.55 o
  -1   0   2     6244.07     6636.70     49.55 o
   0   0   2       68.98       67.97      0.89 o
   1   0   2    21660.74    20997.96    361.18 o
   2   0   2       20.67       15.48      0.75 o
   3   0   2     5969.79     6158.06     96.05 o
   4   0   2    17480.94    15147.32    145.60 o
   5   0   2     2012.85     2110.48     45.91 o
   6   0   2     6529.36     7533.52     60.73 o
   7   0   2      212.94      201.05      3.03 o
   8   0   2      245.07      263.02      8.06 o
   9   0   2      632.01      693.18     13.28 o
  10   0   2      522.51      546.86     10.90 o
  11   0   2      336.00      343.89      8.01 o
  12   0   2      390.41      426.38      3.68 o
  13   0   2      226.60      241.33      5.35 o
  14   0   2       24.39       26.97      1.68 o
  15   0   2       41.93       37.16      2.04 o
  16   0   2      276.23      314.44      3.91 o
  17   0   2      137.01      119.70      7.48 o
  18   0   2       39.54       26.48      7.10 o
  19   0   2       58.33       60.20      4.43 o
  20   0   2       38.75       35.98      2.61 o
  21   0   2       18.43       21.83      4.18 o
  22   0   2       12.90       12.12      5.83 o
  23   0   2       11.05        8.55      6.21 o
  24   0   2       14.84       17.60      3.24 o
  25   0   2       14.86       15.87      3.70 o
  26   0   2       13.04        2.11      6.84 o
 -27   1   2        8.43        9.33      4.55 o
 -26   1   2       20.80       21.04      2.61 o
 -25   1   2        9.37        6.86      3.00 o
 -24   1   2        8.08        3.52      4.12 o
 -23   1   2       11.73        8.96      3.94 o
 -22   1   2        0.67       -0.09      3.61 o
 -21   1   2        1.43        4.17      3.50 o
 -20   1   2      130.25      139.57      2.82 o
 -19   1   2      131.11      134.47      3.27 o
 -18   1   2      105.81      108.27      2.04 o
 -17   1   2       26.17       26.16      1.36 o
 -16   1   2      137.60      133.70      1.92 o
 -15   1   2      107.13      104.31      1.71 o
 -14   1   2      173.27      171.76      1.91 o
 -13   1   2       64.33       61.20      1.29 o
 -12   1   2        0.05       -0.12      2.00 o
 -11   1   2      370.98      386.77      5.80 o
 -10   1   2      198.21      191.10      3.45 o
  -9   1   2     2479.40     2605.03     21.35 o
  -8   1   2      770.61      839.83      5.23 o
  -7   1   2      776.01      801.53      6.22 o
  -6   1   2       43.93       38.66      0.97 o
  -5   1   2       73.66       68.50      0.86 o
  -4   1   2     1385.91     1381.49     10.70 o
  -3   1   2      120.67      132.53      1.64 o
  -2   1   2      833.08      797.74     12.18 o
  -1   1   2        1.50        3.37      0.72 o
   0   1   2       10.75        6.15      0.86 o
   1   1   2     4742.69     4869.64    113.62 o
   2   1   2      425.63      359.42      4.99 o
   3   1   2    17362.09    18894.47   1725.26 o
   4   1   2       12.80       10.51      1.29 o
   5   1   2     2218.27     2131.57     41.07 o
   6   1   2      762.21      690.84     19.23 o
   7   1   2        1.03        3.16      1.68 o
   8   1   2      790.03      818.71     25.84 o
   9   1   2      848.97      861.68     14.23 o
  10   1   2       17.16       11.26      1.52 o
  11   1   2     1433.78     1527.61     40.05 o
  12   1   2       18.65       15.00      4.15 o
  13   1   2        0.03       -1.59      2.29 o
  14   1   2      100.45      105.01      1.79 o
  15   1   2       20.99       24.29      1.81 o
  16   1   2       63.53       64.42      1.58 o
  17   1   2        0.10       -2.42      2.93 o
  18   1   2      107.66      117.65      3.47 o
  19   1   2        0.32        3.53      1.99 o
  20   1   2        0.73        2.48      3.11 o
  21   1   2        3.23       -0.56      3.35 o
  22   1   2        7.60        6.32      4.01 o
  23   1   2       76.16       86.80      2.77 o
  24   1   2        0.13        4.49      5.62 o
  25   1   2        2.39        7.45      3.90 o
  26   1   2        4.27        1.67      4.51 o
 -26   2   2        1.62        1.50      4.21 o
 -25   2   2        3.05        3.22      2.66 o
 -24   2   2       13.79       18.58      2.74 o
 -23   2   2        0.80       -3.97      3.97 o
 -22   2   2       33.14       33.78      3.81 o
 -21   2   2        9.36        4.32      3.89 o
 -20   2   2        0.77       -2.68      3.38 o
 -19   2   2        2.57       -2.55      4.15 o
 -18   2   2      231.96      236.78      2.84 o
 -17   2   2      155.64      151.71      2.38 o
 -16   2   2       23.39       25.47      1.67 o
 -15   2   2        0.05       -0.53      4.25 o
 -14   2   2       50.24       49.94      1.83 o
 -13   2   2       27.58       29.34      1.20 o
 -12   2   2      114.14      107.77      1.55 o
 -11   2   2        9.26        6.04      2.07 o
 -10   2   2      112.95       96.96      1.36 o
  -9   2   2       35.74       39.64      1.00 o
  -8   2   2      119.23      124.71      1.40 o
  -7   2   2      234.41      217.04      1.68 o
  -6   2   2      211.42      224.23      1.57 o
  -5   2   2      330.86      312.64      2.97 o
  -4   2   2      380.93      386.81      3.73 o
  -3   2   2      241.85      244.33      3.59 o
  -2   2   2       67.28       54.89      0.85 o
  -1   2   2        0.46        1.07      1.35 o
   0   2   2      947.43      969.86      7.89 o
   1   2   2        4.19        5.59      0.61 o
   2   2   2     2651.90     2731.72     52.38 o
   3   2   2       57.60       56.59      0.90 o
   4   2   2       19.11       15.17      0.69 o
   5   2   2       25.83       18.50      1.77 o
   6   2   2     3084.61     3140.70     41.22 o
   7   2   2     1330.74     1255.92     18.58 o
   8   2   2     3935.99     3897.69     71.39 o
   9   2   2      612.56      621.30     12.56 o
  10   2   2      363.42      341.84      8.74 o
  11   2   2       13.67       13.55      1.26 o
  12   2   2      599.62      607.19     14.57 o
  13   2   2       92.13       88.44      1.70 o
  14   2   2        0.18       -1.08      2.63 o
  15   2   2       23.46       29.49      1.86 o
  16   2   2        1.91        3.04      2.89 o
  17   2   2       11.01        6.27      3.40 o
  18   2   2       99.56      100.18      3.52 o
  19   2   2       62.44       66.40      2.04 o
  20   2   2        2.59        2.60      3.47 o
  21   2   2       13.59       12.79      2.23 o
  22   2   2        0.04       -3.44      3.46 o
  23   2   2        0.13       -3.59      3.59 o
  24   2   2        4.95        2.86      4.16 o
  25   2   2        0.77       -1.34      5.61 o
  26   2   2        3.20       -0.62      4.53 o
 -25   3   2       10.29        7.13      4.42 o
 -24   3   2        6.63        3.38      4.22 o
 -23   3   2        0.34        1.26      4.00 o
 -22   3   2        8.55        6.31      2.83 o
 -21   3   2       14.01       10.28      3.55 o
 -20   3   2        3.21       -1.65      3.59 o
 -19   3   2       44.94       42.21      1.85 o
 -18   3   2       16.20        3.62      3.67 o
 -17   3   2       20.59       13.29      2.57 o
 -16   3   2      126.95      126.01      2.60 o
 -15   3   2      117.78      113.49      2.17 o
 -14   3   2      103.11      101.86      1.95 o
 -13   3   2      354.86      353.18      4.13 o
 -12   3   2       48.40       49.76      1.45 o
 -11   3   2       14.86       17.97      1.43 o
 -10   3   2       23.81       20.24      1.27 o
  -9   3   2      123.17      129.11      1.68 o
  -8   3   2       78.05       82.02      1.39 o
  -7   3   2       19.14       17.30      0.94 o
  -6   3   2       30.96       35.75      1.04 o
  -5   3   2       45.06       34.11      1.00 o
  -4   3   2       33.98       33.23      0.99 o
  -3   3   2      306.10      295.33      2.05 o
  -2   3   2      375.66      383.81      5.21 o
  -1   3   2      214.71      252.29      1.91 o
   0   3   2       34.66       35.53      1.08 o
   1   3   2      291.48      295.88      3.90 o
   2   3   2      963.88     1031.96      8.51 o
   3   3   2       80.63       77.82      1.26 o
   4   3   2       16.90       25.58      0.94 o
   5   3   2      105.50       95.28      1.36 o
   6   3   2       71.73       68.01      1.94 o
   7   3   2       10.79        6.91      2.21 o
   8   3   2       74.69       76.09      1.41 o
   9   3   2       11.17        5.88      2.60 o
  10   3   2      222.99      236.25      3.46 o
  11   3   2      132.70      131.91      1.95 o
  12   3   2      425.69      401.43      7.94 o
  13   3   2       95.87       86.54      2.02 o
  14   3   2        0.82        2.23      3.19 o
  15   3   2       28.18       26.47      1.62 o
  16   3   2        4.85        4.31      3.09 o
  17   3   2       11.52        9.60      3.56 o
  18   3   2        0.01       -3.40      5.79 o
  19   3   2        0.53        3.20      5.24 o
  20   3   2        1.35        0.43      3.55 o
  21   3   2        0.57        1.01      3.55 o
  22   3   2        1.82        1.94      2.79 o
  23   3   2        0.37        0.48      5.42 o
  24   3   2        0.00        4.59      3.94 o
 -23   4   2        0.21        2.91      2.88 o
 -22   4   2        4.94        8.19      4.08 o
 -21   4   2        8.08        8.03      2.93 o
 -20   4   2        7.10       -1.30      4.12 o
 -19   4   2       15.62       16.39      4.17 o
 -18   4   2        0.34       -3.54      3.54 o
 -17   4   2        8.75       11.22      2.33 o
 -16   4   2        4.76        8.42      3.15 o
 -15   4   2        4.33        1.99      3.61 o
 -14   4   2       25.03       27.53      1.59 o
 -13   4   2       54.15       52.74      2.07 o
 -12   4   2       58.31       61.94      1.80 o
 -11   4   2       67.81       73.38      2.74 o
 -10   4   2      318.80      319.16      2.89 o
  -9   4   2      278.70      281.03      2.87 o
  -8   4   2        6.81        4.49      2.91 o
  -7   4   2        0.75       -2.61      2.61 o
  -6   4   2        0.37        0.46      2.51 o
  -5   4   2       38.02       40.41      1.28 o
  -4   4   2       25.24       25.56      2.89 o
  -3   4   2       67.72       78.86      1.47 o
  -2   4   2       16.01       23.17      1.72 o
  -1   4   2       17.85       22.65      2.06 o
   0   4   2       19.07       19.12      1.11 o
   1   4   2      103.44      108.76      1.97 o
   2   4   2      184.77      209.01      2.17 o
   3   4   2        0.85        2.14      2.35 o
   4   4   2       50.44       56.66      1.38 o
   5   4   2       21.86       23.88      1.20 o
   6   4   2       20.59       22.08      1.20 o
   7   4   2       57.40       53.45      1.44 o
   8   4   2       19.59       18.41      3.27 o
   9   4   2        5.93        6.49      2.71 o
  10   4   2        0.73       -0.31      5.03 o
  11   4   2        6.56        6.50      2.83 o
  12   4   2        6.13        8.93      3.04 o
  13   4   2       15.20       12.14      2.69 o
  14   4   2        5.10        4.41      2.19 o
  15   4   2        0.68       -0.32      3.11 o
  16   4   2        1.16       -0.43      3.49 o
  17   4   2      166.41      160.47      4.36 o
  18   4   2       10.33        5.82      4.16 o
  19   4   2       11.05       11.84      3.94 o
  20   4   2        1.78        5.64      4.92 o
  21   4   2        5.28        6.93      3.92 o
  22   4   2        2.40       -4.27      4.27 o
 -21   5   2        4.04        2.79      5.63 o
 -20   5   2        6.20        4.65      4.64 o
 -19   5   2       16.32       19.08      4.67 o
 -18   5   2        0.01        3.48      3.70 o
 -17   5   2        1.02       -2.18      4.10 o
 -16   5   2        3.50        5.68      3.35 o
 -15   5   2       31.43       34.84      1.84 o
 -14   5   2        0.44       -3.33      3.33 o
 -13   5   2        2.30        0.80      3.84 o
 -12   5   2        1.11        4.18      2.92 o
 -11   5   2        0.75       -3.26      3.26 o
 -10   5   2       24.40       23.12      1.52 o
  -9   5   2        1.35       -0.11      3.19 o
  -8   5   2       60.89       65.19      2.22 o
  -7   5   2      251.40      272.65      3.07 o
  -6   5   2       60.37       59.22      1.96 o
  -5   5   2      303.86      326.16      3.18 o
  -4   5   2       32.96       33.58      1.95 o
  -3   5   2      255.83      284.17      2.91 o
  -2   5   2        0.30        0.89      4.27 o
  -1   5   2       61.39       63.39      2.53 o
   0   5   2      127.51      138.96      2.21 o
   1   5   2       18.41       13.13      1.86 o
   2   5   2        9.67        4.87      2.96 o
   3   5   2       30.21       30.51      1.51 o
   4   5   2        0.38       -0.35      3.08 o
   5   5   2       84.00       77.25      1.91 o
   6   5   2       41.07       35.85      1.60 o
   7   5   2      190.19      186.80      2.65 o
   8   5   2       25.60       26.30      2.41 o
   9   5   2        8.91        9.28      4.25 o
  10   5   2       16.89       19.12      2.75 o
  11   5   2       12.20       17.83      2.06 o
  12   5   2        0.24       -0.92      3.26 o
  13   5   2        0.49       -1.02      3.40 o
  14   5   2        0.22        1.57      2.47 o
  15   5   2        9.67        3.99      3.57 o
  16   5   2        6.94       12.53      2.65 o
  17   5   2        1.04       -1.10      3.71 o
  18   5   2        0.04       -4.63      4.87 o
  19   5   2       25.22       26.63      2.01 o
  20   5   2        1.22        3.01      4.13 o
 -17   6   2        3.46        9.85      2.91 o
 -16   6   2        1.19        5.38      4.52 o
 -15   6   2        3.71        5.20      4.55 o
 -14   6   2        0.44        1.42      4.18 o
 -13   6   2        1.93        7.22      4.05 o
 -12   6   2       17.41       24.86      2.52 o
 -11   6   2        0.41       -4.02      4.02 o
 -10   6   2       28.60       29.72      2.98 o
  -9   6   2       10.46       14.01      2.12 o
  -8   6   2       52.81       57.88      2.32 o
  -7   6   2        4.50        8.38      2.60 o
  -6   6   2        8.27       10.85      2.54 o
  -5   6   2       50.74       50.63      1.99 o
  -4   6   2       21.34       20.65      2.24 o
  -3   6   2      102.64      106.70      2.72 o
  -2   6   2        0.00        1.12      2.56 o
  -1   6   2       61.86       67.10      2.09 o
   0   6   2        7.49       11.28      3.45 o
   1   6   2        4.40        6.17      3.58 o
   2   6   2      144.13      151.03      2.68 o
   3   6   2        0.05       -1.01      4.14 o
   4   6   2       42.59       41.69      1.86 o
   5   6   2       11.61        9.84      3.72 o
   6   6   2        1.63        2.91      4.51 o
   7   6   2        2.03        5.15      3.45 o
   8   6   2        6.76        9.36      3.91 o
   9   6   2        7.59        8.73      2.44 o
  10   6   2        0.50       -2.48      3.94 o
  11   6   2       15.98       12.57      2.70 o
  12   6   2        1.68        5.12      3.89 o
  13   6   2        0.03       -1.06      3.74 o
  14   6   2        2.81        4.95      2.72 o
  15   6   2        0.33        4.12      4.00 o
  16   6   2        1.76        5.93      5.17 o
 -11   7   2        0.07        1.09      4.39 o
 -10   7   2        0.47        3.40      5.70 o
  -9   7   2        0.28       -4.27      4.27 o
  -8   7   2        0.03        1.61      4.09 o
  -7   7   2        6.11        4.88      4.15 o
  -6   7   2        5.97        1.20      4.23 o
  -5   7   2        0.10        2.05      2.76 o
  -4   7   2        2.87        4.47      4.16 o
  -3   7   2        0.28        2.56      3.89 o
  -2   7   2       16.73       15.63      4.42 o
  -1   7   2        2.89        6.68      3.96 o
   0   7   2        8.24       10.41      4.27 o
   1   7   2       13.78       20.59      4.29 o
   2   7   2        1.70        0.71      4.05 o
   3   7   2        7.24        3.82      4.21 o
   4   7   2        0.26       -4.16      4.16 o
   5   7   2        0.91        6.06      3.85 o
   6   7   2        0.01       -0.18      3.99 o
   7   7   2        6.00        4.81      4.38 o
   8   7   2        0.45        1.17      6.54 o
   9   7   2        9.55        7.50      4.14 o
  10   7   2        6.00       10.27      2.34 o
  11   7   2        7.96        7.54      4.89 o
 -27   1   3        0.29       -0.84      4.18 o
 -26   1   3        0.51        3.58      3.84 o
 -25   1   3        0.72       -0.99      3.93 o
 -24   1   3        3.38       -0.98      3.82 o
 -23   1   3        0.19        3.78      3.49 o
 -22   1   3       23.94       20.92      1.68 o
 -21   1   3       12.49        5.17      3.95 o
 -20   1   3      174.18      175.79      2.64 o
 -19   1   3       67.17       66.45      2.58 o
 -18   1   3        2.73       -0.16      3.11 o
 -17   1   3       68.80       73.20      1.63 o
 -16   1   3        1.94        3.23      4.37 o
 -15   1   3       45.73       52.66      1.41 o
 -14   1   3      216.61      224.39      2.14 o
 -13   1   3       16.35       16.76      1.06 o
 -12   1   3      125.79      117.58      1.59 o
 -11   1   3     1163.74     1230.66      9.14 o
 -10   1   3      527.59      530.90      4.15 o
  -9   1   3     1439.91     1480.10      7.17 o
  -8   1   3     1047.43     1101.11      8.08 o
  -7   1   3       46.87       51.59      0.89 o
  -6   1   3       23.20       32.17      0.75 o
  -5   1   3      159.30      160.19      1.89 o
  -4   1   3       96.95      103.29      1.79 o
  -3   1   3      102.50       89.69      2.86 o
  -2   1   3      782.87      730.77     23.58 o
  -1   1   3      415.18      432.44     14.25 o
   0   1   3        4.62        1.98      1.39 o
   1   1   3      767.79      741.39     27.53 o
   2   1   3     1418.80     1221.96     38.52 o
   3   1   3     2468.72     2315.59     22.88 o
   4   1   3     2172.74     2007.67      8.95 o
   5   1   3      826.40      762.57      6.51 o
   6   1   3     2757.27     2757.08     53.85 o
   7   1   3       72.52       61.81      1.06 o
   8   1   3        8.11        3.17      2.16 o
   9   1   3     2276.73     2413.47     70.97 o
  10   1   3      416.33      441.18      8.29 o
  11   1   3       26.49       23.48      1.33 o
  12   1   3      164.47      171.84      3.94 o
  13   1   3       12.96       10.14      1.81 o
  14   1   3       92.45       92.82      1.69 o
  15   1   3      278.80      288.01      4.78 o
  16   1   3       42.47       45.62      1.53 o
  17   1   3       58.32       58.59      1.74 o
  18   1   3       16.67       20.31      2.42 o
  19   1   3        0.23       -0.13      3.64 o
  20   1   3       20.59       18.44      3.32 o
  21   1   3       22.23       22.01      1.93 o
  22   1   3        5.51        3.01      3.79 o
  23   1   3        3.85        0.39      3.88 o
  24   1   3        5.32        8.50      3.99 o
  25   1   3        0.01        0.97      5.73 o
  26   1   3        0.84        0.97      7.29 o
 -26   2   3        5.44        8.03      4.20 o
 -25   2   3        0.93       -4.14      4.14 o
 -24   2   3        0.99       -2.96      4.71 o
 -23   2   3        0.97        5.33      3.55 o
 -22   2   3        0.95       -0.89      3.65 o
 -21   2   3       75.11       74.09      3.64 o
 -20   2   3       99.09       85.69      2.19 o
 -19   2   3        9.86        9.96      2.37 o
 -18   2   3       45.99       42.73      1.66 o
 -17   2   3       31.83       27.69      3.30 o
 -16   2   3        5.19       -0.31      3.28 o
 -15   2   3      514.47      524.58      4.70 o
 -14   2   3      309.25      282.22      2.58 o
 -13   2   3      110.95      100.28      1.66 o
 -12   2   3       78.40       77.37      1.70 o
 -11   2   3        1.28       -2.13      2.13 o
 -10   2   3        0.03        1.60      1.75 o
  -9   2   3      124.39      127.53      2.80 o
  -8   2   3      405.94      478.86      2.53 o
  -7   2   3       38.23       36.67      1.68 o
  -6   2   3     1673.60     1754.40     13.10 o
  -5   2   3        1.06       -1.63      1.97 o
  -4   2   3     6129.59     6797.57     70.85 o
  -3   2   3       14.01       10.58      1.45 o
  -2   2   3      214.75      226.06      3.78 o
  -1   2   3       31.57       29.01      0.74 o
   0   2   3      346.51      322.26      6.14 o
   1   2   3       61.85       44.03      0.83 o
   2   2   3      670.59      619.87      9.08 o
   3   2   3       92.53       78.69      1.16 o
   4   2   3       11.56       10.62      0.97 o
   5   2   3       50.70       59.36      1.16 o
   6   2   3      188.39      176.22      2.27 o
   7   2   3      543.80      546.69      8.25 o
   8   2   3     3604.49     3490.87     45.26 o
   9   2   3       54.80       44.32      1.33 o
  10   2   3      195.09      204.91      3.52 o
  11   2   3       20.47       18.11      2.35 o
  12   2   3        6.98        5.36      2.73 o
  13   2   3        0.00        1.15      3.52 o
  14   2   3      207.57      201.38      4.52 o
  15   2   3       33.56       31.27      2.67 o
  16   2   3        4.09       -0.34      3.38 o
  17   2   3       19.29       22.87      2.09 o
  18   2   3        3.78        6.48      2.13 o
  19   2   3       13.82       11.34      3.47 o
  20   2   3        0.51        5.81      3.27 o
  21   2   3        0.05       -2.47      3.51 o
  22   2   3        0.55        1.87      3.70 o
  23   2   3        3.06       -0.96      4.21 o
  24   2   3        0.03       -3.12      3.90 o
  25   2   3        0.05        1.18      4.42 o
 -25   3   3        0.50       -1.94      4.12 o
 -24   3   3        0.08        3.71      4.16 o
 -23   3   3       14.31       14.46      3.05 o
 -22   3   3       27.36       29.53      2.58 o
 -21   3   3        1.26       -2.47      3.54 o
 -20   3   3       26.17       22.85      2.34 o
 -19   3   3       52.40       54.61      1.93 o
 -18   3   3        4.87        5.97      4.27 o
 -17   3   3        4.67        2.33      3.29 o
 -16   3   3        7.58        2.40      4.85 o
 -15   3   3      145.17      134.70      2.24 o
 -14   3   3       21.44       17.15      2.81 o
 -13   3   3      138.30      135.74      2.01 o
 -12   3   3      101.71      104.17      1.83 o
 -11   3   3      185.43      199.43      2.17 o
 -10   3   3       16.03       19.07      2.27 o
  -9   3   3      599.40      604.73      3.81 o
  -8   3   3        7.41        2.79      2.62 o
  -7   3   3       38.58       50.20      1.19 o
  -6   3   3       54.24       67.85      1.58 o
  -5   3   3       93.45      119.70      1.48 o
  -4   3   3        3.72        4.73      1.95 o
  -3   3   3       31.80       28.90      0.99 o
  -2   3   3       16.04       15.48      1.20 o
  -1   3   3       62.57       61.33      1.16 o
   0   3   3       39.82       39.32      1.04 o
   1   3   3      691.49      722.65     13.45 o
   2   3   3      333.63      337.65      2.53 o
   3   3   3      131.19      120.52      1.47 o
   4   3   3       37.66       41.23      1.77 o
   5   3   3      145.62      153.53      2.70 o
   6   3   3       20.03       22.49      1.01 o
   7   3   3        1.72        2.86      2.15 o
   8   3   3       16.86       16.61      1.07 o
   9   3   3       41.45       36.27      1.28 o
  10   3   3      233.53      218.01      2.47 o
  11   3   3       19.17       15.27      1.91 o
  12   3   3      190.04      153.59      2.37 o
  13   3   3      595.95      544.27     12.42 o
  14   3   3      110.47      103.53      3.53 o
  15   3   3        8.31       -0.49      3.50 o
  16   3   3       81.04       83.80      3.17 o
  17   3   3       19.50        7.60      3.73 o
  18   3   3       48.98       50.43      1.90 o
  19   3   3        0.13       -2.95      3.59 o
  20   3   3        0.09        6.40      3.41 o
  21   3   3        0.98        0.80      3.62 o
  22   3   3        5.06        7.83      4.11 o
  23   3   3        8.45       13.08      2.79 o
  24   3   3        0.23       -2.00      4.24 o
 -23   4   3        1.26       -4.74      4.74 o
 -22   4   3        6.45        4.58      2.93 o
 -21   4   3       12.39        6.67      5.21 o
 -20   4   3        0.02       -0.87      3.65 o
 -19   4   3        1.19        2.66      3.39 o
 -18   4   3       13.44       12.41      2.30 o
 -17   4   3        5.48        7.28      3.45 o
 -16   4   3       88.50       85.84      2.66 o
 -15   4   3        4.25        2.62      3.43 o
 -14   4   3      153.32      170.93      2.52 o
 -13   4   3       12.95       11.58      2.32 o
 -12   4   3       57.74       58.72      2.65 o
 -11   4   3      218.32      215.91      3.03 o
 -10   4   3        1.22        0.66      3.22 o
  -9   4   3      206.30      210.98      3.77 o
  -8   4   3       17.32       15.81      3.73 o
  -7   4   3        1.67        0.41      3.07 o
  -6   4   3        0.06        0.54      2.95 o
  -5   4   3        6.37        6.58      1.73 o
  -4   4   3       67.29       74.56      1.52 o
  -3   4   3        9.95       10.58      1.38 o
  -2   4   3       27.01       31.25      1.20 o
  -1   4   3        1.23        5.16      2.22 o
   0   4   3       49.05       58.18      2.47 o
   1   4   3      259.31      267.49      4.11 o
   2   4   3      104.29      100.23      1.66 o
   3   4   3      191.18      195.81      2.10 o
   4   4   3        1.07       -2.71      2.75 o
   5   4   3      307.56      307.31      3.09 o
   6   4   3      133.41      130.62      3.14 o
   7   4   3       33.65       30.33      1.34 o
   8   4   3      146.31      138.64      2.08 o
   9   4   3        1.18        1.33      3.85 o
  10   4   3      129.35      120.14      2.82 o
  11   4   3      153.95      139.56      4.80 o
  12   4   3       24.81       20.84      2.07 o
  13   4   3       77.99       75.14      2.86 o
  14   4   3        8.99        4.22      3.66 o
  15   4   3       56.57       52.74      2.10 o
  16   4   3        6.37        7.78      4.51 o
  17   4   3       64.85       51.09      2.37 o
  18   4   3        4.18        7.41      3.97 o
  19   4   3        0.12       -3.86      3.86 o
  20   4   3        5.43        6.52      4.31 o
  21   4   3        1.38        3.07      3.70 o
  22   4   3        0.27        2.60      4.98 o
 -20   5   3        0.00        3.81      4.47 o
 -19   5   3       32.58       42.49      2.30 o
 -18   5   3        0.85        1.16      3.78 o
 -17   5   3        5.66        7.21      3.95 o
 -16   5   3        7.92        7.98      3.88 o
 -15   5   3        0.93        0.87      3.39 o
 -14   5   3       13.50       19.78      2.58 o
 -13   5   3        0.08       -2.54      3.50 o
 -12   5   3       12.15       11.24      3.42 o
 -11   5   3        0.37       -0.87      3.17 o
 -10   5   3        2.62        1.08      3.00 o
  -9   5   3        1.41        4.75      3.06 o
  -8   5   3       68.65       68.96      2.89 o
  -7   5   3       20.29       19.43      2.18 o
  -6   5   3      118.59      124.53      2.75 o
  -5   5   3       20.78       20.08      3.23 o
  -4   5   3       77.18       75.01      1.92 o
  -3   5   3       85.88       81.61      2.00 o
  -2   5   3      470.58      490.02      3.71 o
  -1   5   3       70.02       66.93      1.86 o
   0   5   3       18.44       17.74      3.51 o
   1   5   3       64.28       63.03      1.76 o
   2   5   3       42.27       40.73      1.63 o
   3   5   3       70.34       72.30      1.80 o
   4   5   3       21.92       20.06      1.43 o
   5   5   3        2.67        4.49      1.93 o
   6   5   3        0.28        1.44      3.18 o
   7   5   3       15.96        8.56      3.39 o
   8   5   3        1.52       -1.95      3.26 o
   9   5   3       25.39       20.40      1.52 o
  10   5   3       16.12       14.50      2.04 o
  11   5   3        0.86        5.93      2.95 o
  12   5   3       20.35       20.89      2.81 o
  13   5   3        0.00        1.73      3.20 o
  14   5   3        0.05       -1.24      3.50 o
  15   5   3        0.63       -1.25      4.13 o
  16   5   3        0.84        4.52      3.48 o
  17   5   3        0.50       -4.26      4.26 o
  18   5   3        3.31       -3.04      4.38 o
  19   5   3        0.31       -3.11      4.36 o
 -17   6   3        0.37       -0.08      4.59 o
 -16   6   3        0.89        0.16      3.92 o
 -15   6   3        5.82        4.26      4.23 o
 -14   6   3        0.83        4.07      4.06 o
 -13   6   3        0.02       -2.93      4.02 o
 -12   6   3        0.52        5.84      4.07 o
 -11   6   3        0.05        2.72      3.74 o
 -10   6   3        7.01        6.89      4.04 o
  -9   6   3       24.17       20.53      2.33 o
  -8   6   3       16.09       18.61      2.62 o
  -7   6   3       26.06       31.06      5.48 o
  -6   6   3        5.64        5.30      2.67 o
  -5   6   3        8.05        9.94      3.65 o
  -4   6   3       38.00       43.43      1.94 o
  -3   6   3      125.93      127.02      2.59 o
  -2   6   3       96.31      104.40      2.43 o
  -1   6   3       82.14       80.40      2.31 o
   0   6   3       17.74       22.56      3.50 o
   1   6   3       20.86       17.00      2.15 o
   2   6   3        3.70        8.08      3.66 o
   3   6   3        7.01       -1.54      3.84 o
   4   6   3        0.25       -3.24      3.36 o
   5   6   3        0.61        1.67      3.43 o
   6   6   3        0.03        0.80      4.65 o
   7   6   3        1.91        6.50      3.34 o
   8   6   3        0.00        1.21      3.34 o
   9   6   3        6.83        4.84      3.83 o
  10   6   3        6.34       -2.73      4.13 o
  11   6   3        3.52        2.55      3.84 o
  12   6   3        0.00       -0.73      5.17 o
  13   6   3        0.99       -3.45      4.72 o
  14   6   3        0.23        0.37      3.89 o
  15   6   3        5.69       10.72      2.59 o
  16   6   3        0.15        3.84      4.09 o
 -11   7   3        3.84        3.32      4.83 o
 -10   7   3        2.55        2.58      4.72 o
  -9   7   3       13.29       12.45      4.40 o
  -8   7   3        5.86        4.99      4.57 o
  -7   7   3        8.92       14.51      4.39 o
  -6   7   3       11.29       15.24      2.96 o
  -5   7   3        0.03        6.14      3.67 o
  -4   7   3        4.88        1.48      4.34 o
  -3   7   3        0.79        3.12      3.91 o
  -2   7   3        0.04        1.43      4.15 o
  -1   7   3        6.69        7.61      3.96 o
   0   7   3        0.84        1.12      3.98 o
   1   7   3        3.21        6.22      3.73 o
   2   7   3       47.84       53.23      2.28 o
   3   7   3        0.02        2.81      4.59 o
   4   7   3        3.74        7.59      4.10 o
   5   7   3       15.55        7.63      4.96 o
   6   7   3       11.11       15.39      2.44 o
   7   7   3        1.98        6.73      4.87 o
   8   7   3        1.54        2.95      4.01 o
   9   7   3        0.01       -3.80      5.27 o
  10   7   3        1.55       10.41      3.07 o
 -27   0   4       16.31       20.66      7.07 o
 -26   0   4       21.48       27.08      2.97 o
 -25   0   4       20.00       20.50      3.46 o
 -24   0   4       23.81       25.79      2.64 o
 -23   0   4       17.14       16.37      3.00 o
 -22   0   4       32.99       40.22      3.03 o
 -21   0   4       23.46       21.27      2.33 o
 -20   0   4       45.09       51.10      2.51 o
 -19   0   4        1.94       -4.45      4.45 o
 -18   0   4       23.02       23.62      7.54 o
 -17   0   4       44.94       37.25      5.13 o
 -16   0   4       77.71       75.86      2.27 o
 -15   0   4       61.28       62.47      2.17 o
 -14   0   4      460.85      477.99      8.15 o
 -13   0   4      240.29      265.55      3.16 o
 -12   0   4      252.73      279.97      3.10 o
 -11   0   4      267.29      262.30      2.86 o
 -10   0   4      284.96      276.01      3.59 o
  -9   0   4     1095.10     1181.10      8.35 o
  -8   0   4     5871.94     6535.83     49.89 o
  -7   0   4      708.83      685.99      6.45 o
  -6   0   4     6072.27     6369.29     51.02 o
  -5   0   4      143.08      152.94      1.73 o
  -4   0   4      114.31      122.61      1.91 o
  -3   0   4      588.13      522.17      8.60 o
  -2   0   4      225.34      207.44      3.36 o
  -1   0   4      389.44      351.22      2.44 o
   0   0   4        2.04        6.02      1.93 o
   1   0   4     1415.81     1456.97     19.37 o
   2   0   4       40.75       49.47      1.12 o
   3   0   4       32.47       37.95      1.04 o
   4   0   4      310.39      293.27      2.62 o
   5   0   4      711.07      618.84      4.40 o
   6   0   4      427.35      420.54      8.15 o
   7   0   4     1464.56     1440.10     10.53 o
   8   0   4       37.95       36.45      1.90 o
   9   0   4     1503.22     1606.02     34.59 o
  10   0   4       69.05       64.72      1.74 o
  11   0   4        2.66       -1.67      2.99 o
  12   0   4        1.60       -3.24      3.32 o
  13   0   4      214.83      211.89      3.15 o
  14   0   4      957.46     1040.92      7.41 o
  15   0   4        3.53        0.14      8.06 o
  16   0   4       26.84       24.41      2.03 o
  17   0   4       15.78       16.29      3.42 o
  18   0   4        5.07       10.10      4.00 o
  19   0   4        1.88        4.46      4.34 o
  20   0   4       87.07       82.56      3.24 o
  21   0   4      154.66      158.44      4.11 o
  22   0   4        0.09       -5.92      5.92 o
  23   0   4       12.69        3.76      5.96 o
  24   0   4        0.63       -5.81      5.81 o
  25   0   4       12.09        8.88      6.93 o
 -27   1   4        0.97        4.05      4.05 o
 -26   1   4        0.08       -1.28      3.71 o
 -25   1   4        0.04        0.08      3.93 o
 -24   1   4        8.19        8.49      3.96 o
 -23   1   4        8.31       11.24      3.99 o
 -22   1   4       76.63       76.89      2.15 o
 -21   1   4       14.57       10.73      3.55 o
 -20   1   4        7.21        6.35      3.30 o
 -19   1   4        1.55        5.63      3.76 o
 -18   1   4        0.05        5.65      2.83 o
 -17   1   4        0.57       -0.26      2.84 o
 -16   1   4       12.00       14.17      2.84 o
 -15   1   4        0.04       -2.62      2.62 o
 -14   1   4      166.40      166.89      2.04 o
 -13   1   4      310.41      323.96      2.47 o
 -12   1   4      261.83      260.57      2.17 o
 -11   1   4        1.94       -0.65      2.59 o
 -10   1   4       13.23       11.29      0.95 o
  -9   1   4       11.54       11.12      0.83 o
  -8   1   4      596.32      649.17      5.56 o
  -7   1   4      807.54      844.91      4.31 o
  -6   1   4     1071.43     1061.44     13.11 o
  -5   1   4      355.28      369.64      5.17 o
  -4   1   4        2.76        0.72      1.49 o
  -3   1   4      143.13      120.50      1.86 o
  -2   1   4        1.08        2.35      1.50 o
  -1   1   4     3227.16     3346.77    142.38 o
   0   1   4      565.70      533.06     25.60 o
   1   1   4      108.17      104.20      5.40 o
   2   1   4      528.97      504.33     20.41 o
   3   1   4       72.48       74.38      1.29 o
   4   1   4       80.05       87.37      1.02 o
   5   1   4      433.83      396.12      6.20 o
   6   1   4      770.51      712.86      8.29 o
   7   1   4     1537.53     1540.99     31.09 o
   8   1   4        9.95       10.55      0.96 o
   9   1   4      585.80      602.09     22.60 o
  10   1   4      356.49      386.47     12.36 o
  11   1   4       97.81       94.45      1.80 o
  12   1   4      101.66      116.27      3.28 o
  13   1   4        0.17        3.16      2.31 o
  14   1   4       55.04       57.13      2.24 o
  15   1   4       75.92       82.41      2.31 o
  16   1   4       63.70       69.91      1.76 o
  17   1   4        3.42       -0.38      3.03 o
  18   1   4       35.83       34.94      1.77 o
  19   1   4       40.61       43.56      2.00 o
  20   1   4        6.48        3.28      3.27 o
  21   1   4        1.04       -3.77      3.77 o
  22   1   4       29.84       32.99      3.55 o
  23   1   4       24.45       28.36      2.83 o
  24   1   4        7.96       11.52      4.16 o
  25   1   4        1.50        8.75      3.77 o
 -26   2   4        0.33       -2.55      4.88 o
 -25   2   4        1.17        1.03      3.61 o
 -24   2   4        4.80        0.16      4.03 o
 -23   2   4        0.79        1.28      3.55 o
 -22   2   4        1.16        7.18      3.74 o
 -21   2   4        0.02        1.35      3.34 o
 -20   2   4        4.59        4.26      3.55 o
 -19   2   4       43.63       43.07      1.80 o
 -18   2   4       10.06        5.24      4.52 o
 -17   2   4       32.36       27.43      1.55 o
 -16   2   4        5.07        4.44      2.94 o
 -15   2   4       50.30       50.31      1.51 o
 -14   2   4       49.28       47.05      1.43 o
 -13   2   4       10.15        6.71      2.09 o
 -12   2   4       75.78       77.91      2.02 o
 -11   2   4      167.46      155.86      1.89 o
 -10   2   4       24.23       24.64      1.06 o
  -9   2   4      244.79      264.03      2.34 o
  -8   2   4        2.82        7.22      1.05 o
  -7   2   4       94.67      103.01      1.35 o
  -6   2   4        0.19       -1.81      2.78 o
  -5   2   4     1233.56     1326.45     20.65 o
  -4   2   4     1008.49     1052.55     23.74 o
  -3   2   4      425.99      422.91      9.60 o
  -2   2   4       94.13       95.39      3.41 o
  -1   2   4        0.26        1.13      1.60 o
   0   2   4       35.48       38.03      1.83 o
   1   2   4        7.49        3.93      1.71 o
   2   2   4        3.74        2.65      1.54 o
   3   2   4      135.83      126.48      3.44 o
   4   2   4      247.98      235.71      2.81 o
   5   2   4       73.08       82.48      1.21 o
   6   2   4      444.18      431.36      2.56 o
   7   2   4       49.21       56.85      1.23 o
   8   2   4      238.45      217.26      2.97 o
   9   2   4       72.44       63.71      1.96 o
  10   2   4       79.43       71.69      1.58 o
  11   2   4      173.13      169.23      2.07 o
  12   2   4      690.92      676.34     13.25 o
  13   2   4       22.15       20.69      2.78 o
  14   2   4        1.19       -3.03      3.03 o
  15   2   4       11.49       13.29      3.96 o
  16   2   4       74.21       72.47      1.90 o
  17   2   4       96.62       91.29      2.09 o
  18   2   4       28.39       21.83      2.56 o
  19   2   4       15.99       12.61      3.66 o
  20   2   4        6.55        5.34      3.92 o
  21   2   4       13.02       13.39      3.56 o
  22   2   4        4.73       -1.02      3.74 o
  23   2   4       10.07        9.84      4.13 o
  24   2   4        0.01       -1.87      4.24 o
  25   2   4        0.00        1.52      3.95 o
 -25   3   4        0.64        3.58      3.14 o
 -24   3   4        4.01        3.00      4.44 o
 -23   3   4       29.28       30.11      2.41 o
 -22   3   4       17.38       18.76      3.13 o
 -21   3   4       19.54       20.77      2.79 o
 -20   3   4        0.08        2.38      3.53 o
 -19   3   4        0.37        2.31      3.46 o
 -18   3   4       10.29        8.87      4.00 o
 -17   3   4        5.68        3.83      3.15 o
 -16   3   4        0.00       -2.43      3.15 o
 -15   3   4       74.42       66.32      1.79 o
 -14   3   4       12.02       13.53      3.25 o
 -13   3   4        0.15       -1.17      3.14 o
 -12   3   4      157.34      153.61      2.09 o
 -11   3   4      106.53      107.78      1.86 o
 -10   3   4      404.13      414.06      4.22 o
  -9   3   4      249.56      221.04      3.27 o
  -8   3   4        5.85        3.29      2.23 o
  -7   3   4        2.16        2.21      2.15 o
  -6   3   4      125.69      128.66      1.61 o
  -5   3   4       13.87       21.35      0.99 o
  -4   3   4      248.73      274.01      3.82 o
  -3   3   4      190.12      192.65      3.54 o
  -2   3   4      127.72      122.98      2.21 o
  -1   3   4      778.05      816.09     13.96 o
   0   3   4        3.76        5.92      1.36 o
   1   3   4      212.96      190.64      4.90 o
   2   3   4        7.24        4.53      2.06 o
   3   3   4      201.86      213.07      1.92 o
   4   3   4       54.23       57.67      1.87 o
   5   3   4       24.87       22.01      0.99 o
   6   3   4        3.79        2.48      1.34 o
   7   3   4        0.21        1.48      2.20 o
   8   3   4      430.62      415.41      5.19 o
   9   3   4        6.88        3.52      3.51 o
  10   3   4        3.88       -3.00      3.00 o
  11   3   4      205.73      188.67      4.18 o
  12   3   4       30.82       28.14      1.57 o
  13   3   4      206.90      172.07      2.48 o
  14   3   4        7.50        3.10      3.39 o
  15   3   4       39.16       31.64      1.85 o
  16   3   4       59.68       62.65      1.94 o
  17   3   4        6.10       11.13      3.40 o
  18   3   4        0.98       -3.81      3.81 o
  19   3   4       23.06       24.91      1.75 o
  20   3   4       13.79        8.44      4.33 o
  21   3   4        1.92       -0.95      4.03 o
  22   3   4        0.51        5.36      3.64 o
  23   3   4        0.37        2.10      4.20 o
 -23   4   4        2.12       -3.29      4.53 o
 -22   4   4        1.61        4.84      2.94 o
 -21   4   4        9.90        9.23      4.37 o
 -20   4   4        8.66        7.36      4.14 o
 -19   4   4        5.73        4.00      3.63 o
 -18   4   4        0.16        0.68      3.50 o
 -17   4   4        5.69        5.63      3.50 o
 -16   4   4        9.52       15.43      3.72 o
 -15   4   4        2.45        2.27      3.21 o
 -14   4   4        0.11        2.37      3.11 o
 -13   4   4        9.99       10.63      3.49 o
 -12   4   4       55.81       64.59      3.03 o
 -11   4   4        2.96        5.66      3.16 o
 -10   4   4       63.89       62.78      1.78 o
  -9   4   4        0.78        2.09      3.07 o
  -8   4   4      151.70      144.44      2.05 o
  -7   4   4       16.76       22.28      2.05 o
  -6   4   4       15.93        9.24      2.98 o
  -5   4   4        6.39        2.76      2.58 o
  -4   4   4       46.84       46.80      1.62 o
  -3   4   4        0.10        1.14      2.37 o
  -2   4   4      129.83      134.17      1.86 o
  -1   4   4       58.76       55.57      1.40 o
   0   4   4       30.56       23.51      2.14 o
   1   4   4       32.11       33.59      1.48 o
   2   4   4       14.50       14.60      1.29 o
   3   4   4      423.48      400.46      5.96 o
   4   4   4        5.80        1.06      2.74 o
   5   4   4        0.01       -1.04      2.70 o
   6   4   4       80.14       83.21      1.68 o
   7   4   4       12.89       12.81      2.03 o
   8   4   4       24.52       22.64      1.71 o
   9   4   4       21.96       21.07      1.42 o
  10   4   4        1.06       -0.56      2.85 o
  11   4   4        8.50       12.09      3.07 o
  12   4   4       41.45       36.00      1.64 o
  13   4   4        0.00       -1.61      3.06 o
  14   4   4        1.35        1.18      3.19 o
  15   4   4       13.38        2.96      4.05 o
  16   4   4       11.92        8.24      3.80 o
  17   4   4       10.30       10.70      3.82 o
  18   4   4       42.16       26.99      6.25 o
  19   4   4       12.30       13.60      2.58 o
  20   4   4        0.06       -7.16      7.16 o
  21   4   4        4.17        3.03      4.15 o
 -20   5   4        0.02       -1.80      4.35 o
 -19   5   4       11.97        8.43      3.22 o
 -18   5   4        2.40       -4.51      4.51 o
 -17   5   4       27.65       29.61      4.07 o
 -16   5   4        1.15        0.24      4.59 o
 -15   5   4        7.87        8.56      3.59 o
 -14   5   4        5.41        4.99      3.57 o
 -13   5   4       15.60       16.62      2.29 o
 -12   5   4        5.38        7.82      3.42 o
 -11   5   4       16.99       14.94      1.96 o
 -10   5   4        1.91        9.06      3.11 o
  -9   5   4        8.45        7.17      3.19 o
  -8   5   4       28.24       30.35      2.49 o
  -7   5   4      206.35      214.91      3.56 o
  -6   5   4      249.57      266.86      3.06 o
  -5   5   4        0.12        5.07      3.37 o
  -4   5   4      107.57      119.19      2.48 o
  -3   5   4       22.91       21.75      2.03 o
  -2   5   4       21.23       19.30      2.22 o
  -1   5   4        6.88        9.75      2.17 o
   0   5   4        0.13        0.51      3.64 o
   1   5   4       87.89      100.64      2.35 o
   2   5   4       49.51       47.25      1.68 o
   3   5   4        6.92        7.03      3.25 o
   4   5   4       37.92       38.65      1.65 o
   5   5   4        0.02        2.32      2.85 o
   6   5   4       42.62       38.65      1.66 o
   7   5   4       11.16       10.50      2.19 o
   8   5   4       22.61       19.79      1.77 o
   9   5   4        3.08        1.31      3.00 o
  10   5   4        0.11       -3.27      3.27 o
  11   5   4       30.09       30.76      2.91 o
  12   5   4       10.06        8.19      2.41 o
  13   5   4       12.54       11.10      3.87 o
  14   5   4        2.96       -2.10      3.54 o
  15   5   4        6.63       -2.30      4.34 o
  16   5   4        9.23       12.83      2.74 o
  17   5   4        9.63        5.65      3.14 o
  18   5   4        1.73        0.89      4.24 o
  19   5   4        5.05        3.64      4.68 o
 -16   6   4        0.13       -0.95      4.39 o
 -15   6   4        2.64        3.65      4.27 o
 -14   6   4       17.33       20.21      3.78 o
 -13   6   4        0.00       -0.40      4.22 o
 -12   6   4        3.10        5.57      4.17 o
 -11   6   4       53.61       58.42      2.27 o
 -10   6   4        0.17        3.61      4.09 o
  -9   6   4        9.05       12.75      3.94 o
  -8   6   4       13.57       14.97      3.67 o
  -7   6   4        7.47        2.52      4.78 o
  -6   6   4        5.29        6.42      3.87 o
  -5   6   4        0.07        0.92      3.51 o
  -4   6   4        6.59       -1.93      3.68 o
  -3   6   4       12.92       14.97      2.86 o
  -2   6   4       67.56       70.99      2.27 o
  -1   6   4      115.25      122.69      2.56 o
   0   6   4       20.84       21.00      2.33 o
   1   6   4       14.90        7.60      4.03 o
   2   6   4        0.58        3.53      3.31 o
   3   6   4       50.90       54.04      2.02 o
   4   6   4        5.20        7.19      2.34 o
   5   6   4        4.34        0.27      3.48 o
   6   6   4       14.31       20.06      2.08 o
   7   6   4       11.76       14.33      2.78 o
   8   6   4        7.78        8.72      2.05 o
   9   6   4        0.11        0.18      3.46 o
  10   6   4        1.35        2.87      3.88 o
  11   6   4        3.55       13.07      3.63 o
  12   6   4        5.70        8.66      3.93 o
  13   6   4        0.01       -3.87      3.87 o
  14   6   4        0.29        3.02      4.77 o
  15   6   4        1.50        1.75      2.75 o
 -10   7   4        5.55       11.14      3.63 o
  -9   7   4        0.07        3.66      4.16 o
  -8   7   4        0.96        9.13      4.35 o
  -7   7   4        0.01        1.61      4.59 o
  -6   7   4        4.01        4.52      4.31 o
  -5   7   4        1.08        0.10      4.35 o
  -4   7   4        0.00        0.40      4.01 o
  -3   7   4        0.08        2.59      4.15 o
  -2   7   4        0.06       -4.05      4.05 o
  -1   7   4        0.01        3.59      4.01 o
   0   7   4        0.02        4.16      4.03 o
   1   7   4        3.98        4.53      4.11 o
   2   7   4       16.85       10.87      4.40 o
   3   7   4       14.36       18.12      3.23 o
   4   7   4        1.04        6.00      2.78 o
   5   7   4        9.12        8.60      4.55 o
   6   7   4        0.23       -3.94      4.30 o
   7   7   4        4.35        9.56      3.17 o
   8   7   4        0.10       -3.58      5.00 o
   9   7   4        0.39        1.35      4.18 o
 -26   1   5        0.08       -4.14      4.14 o
 -25   1   5        7.29        7.33      3.83 o
 -24   1   5        2.82       10.92      3.54 o
 -23   1   5        4.40        8.55      2.47 o
 -22   1   5       21.23       21.07      4.36 o
 -21   1   5       26.51       26.99      1.65 o
 -20   1   5        1.26        4.34      3.23 o
 -19   1   5        0.94       -0.55      3.11 o
 -18   1   5        9.80        8.08      2.19 o
 -17   1   5      153.54      154.06      2.29 o
 -16   1   5       72.09       71.47      1.88 o
 -15   1   5       84.25       83.41      1.67 o
 -14   1   5        3.62        3.23      2.54 o
 -13   1   5        0.38        3.24      2.30 o
 -12   1   5       14.11       13.29      1.14 o
 -11   1   5        6.53       10.11      3.02 o
 -10   1   5       43.01       47.69      1.46 o
  -9   1   5      149.85      157.80      1.91 o
  -8   1   5      151.48      176.24      1.64 o
  -7   1   5      165.42      165.32      1.55 o
  -6   1   5       43.41       48.48      1.01 o
  -5   1   5      422.51      463.08      9.98 o
  -4   1   5     1463.23     1554.24     33.32 o
  -3   1   5     3343.20     3524.18     82.23 o
  -2   1   5      563.84      564.18     21.03 o
  -1   1   5       15.21       16.16      2.72 o
   0   1   5        0.19        2.59      0.92 o
   1   1   5      237.42      267.91     11.13 o
   2   1   5      519.52      526.24     20.62 o
   3   1   5        4.44        3.93      1.14 o
   4   1   5       75.98       73.03      1.86 o
   5   1   5      243.22      245.01      1.79 o
   6   1   5       83.73       78.42      1.20 o
   7   1   5      193.81      179.03      3.47 o
   8   1   5      196.26      177.31      5.26 o
   9   1   5        0.06       -1.62      2.50 o
  10   1   5       23.62       31.20      1.79 o
  11   1   5        4.95        5.58      1.68 o
  12   1   5       35.03       34.41      1.53 o
  13   1   5       30.32       33.04      1.33 o
  14   1   5       79.72       85.18      3.79 o
  15   1   5       13.95       17.28      2.59 o
  16   1   5       35.06       31.65      1.53 o
  17   1   5       32.61       36.27      1.64 o
  18   1   5       14.76        7.23      3.42 o
  19   1   5        8.74        4.19      3.30 o
  20   1   5        5.26        6.89      3.38 o
  21   1   5        1.24        0.61      3.47 o
  22   1   5       12.18       11.26      4.13 o
  23   1   5        9.18       11.10      3.04 o
  24   1   5        0.15       -1.91      4.17 o
  25   1   5        1.46        1.34      4.12 o
 -26   2   5        0.02        3.86      4.06 o
 -25   2   5        8.49        5.99      4.16 o
 -24   2   5        0.43       -0.14      3.98 o
 -23   2   5        0.55        4.81      3.46 o
 -22   2   5       16.56       19.44      1.95 o
 -21   2   5        2.02        3.19      3.38 o
 -20   2   5       12.83       15.39      2.51 o
 -19   2   5       53.88       48.36      1.86 o
 -18   2   5       46.58       54.11      1.89 o
 -17   2   5      253.26      233.45      2.82 o
 -16   2   5      101.67       98.33      2.05 o
 -15   2   5       28.53       30.72      1.49 o
 -14   2   5        1.09        4.40      2.61 o
 -13   2   5       13.57       15.10      1.29 o
 -12   2   5       34.07       32.47      1.27 o
 -11   2   5      112.72      120.28      2.17 o
 -10   2   5        2.35       -2.78      3.96 o
  -9   2   5      900.29      923.53      6.57 o
  -8   2   5        0.06        1.46      2.00 o
  -7   2   5      589.96      647.88     11.08 o
  -6   2   5      684.83      759.49     12.08 o
  -5   2   5      220.35      236.13      5.05 o
  -4   2   5      247.65      282.82      6.87 o
  -3   2   5      657.61      731.59     21.87 o
  -2   2   5       34.57       32.58      0.94 o
  -1   2   5        0.56        2.92      1.07 o
   0   2   5        1.55        2.66      1.66 o
   1   2   5       82.42       93.64      2.47 o
   2   2   5     1368.02     1313.86     45.79 o
   3   2   5      238.21      244.69      5.19 o
   4   2   5        8.85        8.18      1.25 o
   5   2   5       87.15       82.89      1.55 o
   6   2   5        3.29        2.13      2.04 o
   7   2   5        1.09       -1.94      1.94 o
   8   2   5       29.09       27.08      1.12 o
   9   2   5      516.22      496.88      3.04 o
  10   2   5       17.55       13.72      1.15 o
  11   2   5       32.19       29.77      1.30 o
  12   2   5      109.74       99.11      1.89 o
  13   2   5      457.18      457.86     10.89 o
  14   2   5      117.90      117.25      3.05 o
  15   2   5        2.16        0.60      3.58 o
  16   2   5        1.77        6.07      2.84 o
  17   2   5        0.12        2.06      2.49 o
  18   2   5       10.72       10.78      2.51 o
  19   2   5       56.16       59.75      2.13 o
  20   2   5        0.02       -0.79      3.60 o
  21   2   5        0.36       -2.01      3.51 o
  22   2   5        1.19       10.41      3.68 o
  23   2   5        3.50        2.57      4.13 o
  24   2   5        4.66        9.24      4.15 o
 -24   3   5        0.00       -3.67      4.49 o
 -23   3   5       37.81       42.51      4.20 o
 -22   3   5        6.15       -3.93      3.93 o
 -21   3   5        2.80       -0.01      5.10 o
 -20   3   5       85.52       91.62      2.32 o
 -19   3   5       27.48       25.62      2.33 o
 -18   3   5      112.93      103.39      2.31 o
 -17   3   5       20.17       20.47      2.90 o
 -16   3   5       21.06       21.72      1.92 o
 -15   3   5       94.35       81.44      2.00 o
 -14   3   5       94.62       96.68      2.52 o
 -13   3   5        1.23        2.07      2.85 o
 -12   3   5      223.99      214.94      2.71 o
 -11   3   5      445.00      457.16      3.34 o
 -10   3   5       39.80       42.32      1.48 o
  -9   3   5      217.14      223.01      2.51 o
  -8   3   5        0.10       -1.36      2.41 o
  -7   3   5       35.34       42.80      1.27 o
  -6   3   5       25.23       25.00      1.08 o
  -5   3   5       53.51       55.08      1.44 o
  -4   3   5      134.55      136.63      2.19 o
  -3   3   5       53.16       45.85      1.21 o
  -2   3   5       17.26       17.32      1.01 o
  -1   3   5      650.83      683.26     15.45 o
   0   3   5      461.76      441.32     10.05 o
   1   3   5      283.83      254.72      5.76 o
   2   3   5       39.71       36.55      1.14 o
   3   3   5      312.59      301.85      4.45 o
   4   3   5       90.66       80.62      2.95 o
   5   3   5        3.69        5.55      2.24 o
   6   3   5       12.37        9.91      2.10 o
   7   3   5        1.27        1.78      1.55 o
   8   3   5      143.91      128.08      1.89 o
   9   3   5       63.01       58.45      1.66 o
  10   3   5        0.16       -2.91      2.91 o
  11   3   5      301.01      285.07      3.61 o
  12   3   5       20.37       14.25      3.83 o
  13   3   5       29.33       25.88      2.20 o
  14   3   5        0.12       -3.03      3.94 o
  15   3   5       22.99       21.59      2.11 o
  16   3   5        7.79        5.87      3.65 o
  17   3   5      131.29      115.19      2.44 o
  18   3   5       59.55       59.80      3.11 o
  19   3   5        7.95        2.57      4.18 o
  20   3   5        7.24        0.47      3.90 o
  21   3   5        1.96        2.98      4.36 o
  22   3   5        3.58        9.21      4.17 o
  23   3   5        0.07       -1.63      6.64 o
 -22   4   5        1.47        1.76      4.32 o
 -21   4   5        0.03       -2.14      4.17 o
 -20   4   5        4.42        8.24      3.39 o
 -19   4   5       13.90        6.24      2.79 o
 -18   4   5       32.00       33.40      1.89 o
 -17   4   5        8.36        3.72      3.78 o
 -16   4   5        2.34       -2.69      3.65 o
 -15   4   5        4.50        6.43      2.34 o
 -14   4   5       20.39       23.34      2.17 o
 -13   4   5       65.54       70.14      2.01 o
 -12   4   5      132.40      120.00      2.25 o
 -11   4   5        4.43        1.47      3.30 o
 -10   4   5      178.62      164.55      3.81 o
  -9   4   5      140.67      144.48      2.25 o
  -8   4   5        5.45        4.81      2.99 o
  -7   4   5       53.01       57.42      1.58 o
  -6   4   5       27.94       32.91      1.54 o
  -5   4   5      103.39      114.49      1.88 o
  -4   4   5      222.21      216.41      3.33 o
  -3   4   5       24.61       27.34      1.33 o
  -2   4   5      268.39      279.99      4.08 o
  -1   4   5       92.33       96.34      1.73 o
   0   4   5        1.64        2.17      2.68 o
   1   4   5       77.98       72.77      3.23 o
   2   4   5       61.19       63.36      2.49 o
   3   4   5        2.88        0.01      2.74 o
   4   4   5      389.39      369.29      7.92 o
   5   4   5       19.55       16.83      1.74 o
   6   4   5       31.95       39.17      2.24 o
   7   4   5       98.38       89.98      2.78 o
   8   4   5        8.06        7.90      2.29 o
   9   4   5        0.65        0.15      2.85 o
  10   4   5        0.11       -2.05      3.08 o
  11   4   5      177.86      159.50      2.49 o
  12   4   5       59.18       59.18      1.91 o
  13   4   5        0.02        2.32      4.01 o
  14   4   5        7.07       10.71      3.58 o
  15   4   5       60.62       54.01      1.99 o
  16   4   5       84.15       68.15      2.19 o
  17   4   5       16.22       10.63      4.21 o
  18   4   5        3.50        4.07      3.98 o
  19   4   5        0.08       -1.23      3.87 o
  20   4   5        1.09        7.26      3.95 o
  21   4   5        0.01        3.98      4.14 o
 -20   5   5        6.21       12.36      4.86 o
 -19   5   5        1.11       -0.47      2.43 o
 -18   5   5        8.54       12.57      4.31 o
 -17   5   5        0.56        0.49      2.75 o
 -16   5   5        0.13        3.19      3.74 o
 -15   5   5        9.14        8.90      2.65 o
 -14   5   5        1.01        3.82      3.56 o
 -13   5   5        0.44        1.31      3.37 o
 -12   5   5        0.01       -0.13      4.79 o
 -11   5   5        3.39       -3.53      3.53 o
 -10   5   5       14.45       12.01      3.86 o
  -9   5   5        0.01        4.49      3.79 o
  -8   5   5        0.01        0.90      3.35 o
  -7   5   5        4.84        5.73      3.69 o
  -6   5   5       12.89       13.55      2.13 o
  -5   5   5        9.40       10.77      3.10 o
  -4   5   5        2.76       -0.70      3.56 o
  -3   5   5        0.88        1.12      3.27 o
  -2   5   5       13.89       16.74      2.21 o
  -1   5   5        0.81       -0.27      3.21 o
   0   5   5       21.54       22.83      2.94 o
   1   5   5        7.96        9.29      2.34 o
   2   5   5      230.91      228.36      3.24 o
   3   5   5      130.68      127.65      2.29 o
   4   5   5        0.89        1.63      3.13 o
   5   5   5       11.03       12.00      2.21 o
   6   5   5      131.25      117.41      3.67 o
   7   5   5        8.57        9.30      3.62 o
   8   5   5        3.68        3.88      3.25 o
   9   5   5       25.19       21.32      2.00 o
  10   5   5        0.02        2.08      3.52 o
  11   5   5        2.78        5.24      3.17 o
  12   5   5        0.27        0.49      3.75 o
  13   5   5        4.97        0.35      3.78 o
  14   5   5        1.11        2.42      3.43 o
  15   5   5        0.76        1.06      3.72 o
  16   5   5        0.24        1.89      5.14 o
  17   5   5        0.22        1.74      4.13 o
  18   5   5        0.20       -3.71      4.06 o
 -16   6   5       20.66       14.66      3.93 o
 -15   6   5        8.69        3.83      4.94 o
 -14   6   5        2.52        5.84      4.62 o
 -13   6   5        0.04       -4.27      4.27 o
 -12   6   5        2.06        1.47      4.03 o
 -11   6   5        2.86       -3.04      4.10 o
 -10   6   5        4.91       -4.48      4.48 o
  -9   6   5        0.65       -4.01      4.01 o
  -8   6   5       13.56       16.06      2.96 o
  -7   6   5        9.05       13.09      2.69 o
  -6   6   5        4.22        4.59      2.57 o
  -5   6   5        4.00        7.06      3.42 o
  -4   6   5       27.78       24.89      2.06 o
  -3   6   5        0.42       -3.50      5.31 o
  -2   6   5       41.95       47.28      2.07 o
  -1   6   5       13.45       15.90      2.75 o
   0   6   5        6.87        5.33      3.76 o
   1   6   5        6.01        2.85      3.80 o
   2   6   5        5.81       -1.94      3.64 o
   3   6   5        0.58       -0.41      4.01 o
   4   6   5        6.48        5.41      3.29 o
   5   6   5        0.27       -3.50      3.50 o
   6   6   5        0.01       -3.55      3.55 o
   7   6   5        0.30        0.55      3.66 o
   8   6   5        3.75        7.10      3.24 o
   9   6   5        1.55        6.28      4.08 o
  10   6   5        0.55       -3.95      3.95 o
  11   6   5        0.21        2.51      5.23 o
  12   6   5        0.30        2.47      4.00 o
  13   6   5        0.13        4.93      3.95 o
  14   6   5        2.53        1.64      5.42 o
  -9   7   5        0.71        1.49      4.29 o
  -8   7   5        7.85        7.58      5.00 o
  -7   7   5       27.73       34.97      2.16 o
  -6   7   5        0.44        7.42      4.13 o
  -5   7   5        2.28        2.12      4.26 o
  -4   7   5        0.58       -2.84      3.97 o
  -3   7   5        0.07       -7.23      7.23 o
  -2   7   5        4.49        2.58      4.13 o
  -1   7   5        7.22       14.93      4.50 o
   0   7   5       12.96       16.62      2.59 o
   1   7   5        4.50        6.61      2.91 o
   2   7   5        0.33        0.99      4.75 o
   3   7   5        4.79        0.68      5.56 o
   4   7   5        9.08        6.26      4.42 o
   5   7   5        6.48        5.87      5.54 o
   6   7   5        7.82       12.02      2.92 o
   7   7   5        1.68        1.14      4.37 o
 -26   0   6        6.19        7.78      8.16 o
 -25   0   6        0.67        1.88      4.73 o
 -24   0   6        1.37        1.74      4.91 o
 -23   0   6       21.92       16.55      3.10 o
 -22   0   6       13.35        1.29      8.28 o
 -21   0   6       65.96       64.52      2.96 o
 -20   0   6       26.30       28.65      3.11 o
 -19   0   6      179.39      187.73      8.72 o
 -18   0   6      101.31      102.36      2.97 o
 -17   0   6        9.82       10.32      3.28 o
 -16   0   6        7.18        9.17      4.03 o
 -15   0   6        0.29       -4.05      4.05 o
 -14   0   6       60.38       64.64      2.14 o
 -13   0   6        2.43        2.08      3.52 o
 -12   0   6      265.51      257.82      3.22 o
 -11   0   6      370.12      396.39      5.53 o
 -10   0   6       67.79       73.49      1.88 o
  -9   0   6       29.46       34.52      1.39 o
  -8   0   6        0.21       -0.15      2.57 o
  -7   0   6       91.68       98.42      4.56 o
  -6   0   6        2.51        0.70      2.70 o
  -5   0   6      563.49      605.56      4.23 o
  -4   0   6      865.09      966.66     23.45 o
  -3   0   6      460.08      442.01      7.18 o
  -2   0   6       18.11       16.38      1.14 o
  -1   0   6     1135.63     1214.33      8.51 o
   0   0   6     4065.44     4833.79     50.43 o
   1   0   6     1935.79     2206.13     14.11 o
   2   0   6        2.40        5.65      2.50 o
   3   0   6      200.01      221.30      2.45 o
   4   0   6       92.54       93.30      1.76 o
   5   0   6      160.03      149.75      2.13 o
   6   0   6      233.18      225.61      3.00 o
   7   0   6       69.90       61.06      1.65 o
   8   0   6      423.51      414.00      7.00 o
   9   0   6       85.27       83.37      2.00 o
  10   0   6      108.94      117.73      2.29 o
  11   0   6        0.16        0.23      2.92 o
  12   0   6      203.43      227.06      3.73 o
  13   0   6        0.07       -3.36      3.36 o
  14   0   6        2.11        1.15      3.65 o
  15   0   6       64.91       70.77      8.02 o
  16   0   6        0.01       -4.05      4.05 o
  17   0   6        6.40        9.84      4.68 o
  18   0   6       22.71       23.12      3.54 o
  19   0   6       11.68        6.93      6.87 o
  20   0   6       17.55       18.36      6.38 o
  21   0   6        0.93       -2.56      5.07 o
  22   0   6        0.28       -3.16      5.23 o
  23   0   6        0.33        0.88     11.42 o
  24   0   6        0.93       -6.08      6.12 o
 -26   1   6        7.95       12.90      3.07 o
 -25   1   6       12.44        9.25      4.47 o
 -24   1   6       15.20       18.71      2.06 o
 -23   1   6        0.01        0.98      3.63 o
 -22   1   6       10.77       11.55      3.59 o
 -21   1   6        7.40        5.16      3.55 o
 -20   1   6       21.41       21.40      2.16 o
 -19   1   6        0.06        1.59      4.81 o
 -18   1   6        0.44        2.02      2.88 o
 -17   1   6        1.08       -3.11      3.11 o
 -16   1   6       33.38       32.96      2.05 o
 -15   1   6      326.27      341.24      3.09 o
 -14   1   6        1.31       -0.98      2.89 o
 -13   1   6      116.55      108.73      1.74 o
 -12   1   6       38.32       41.53      1.26 o
 -11   1   6       99.21       94.37      1.53 o
 -10   1   6       25.52       31.62      1.09 o
  -9   1   6      245.97      276.49      2.83 o
  -8   1   6        4.45        2.40      2.62 o
  -7   1   6       35.07       37.73      1.17 o
  -6   1   6       23.67       15.79      0.91 o
  -5   1   6       43.18       50.40      1.09 o
  -4   1   6     1228.59     1345.14     30.16 o
  -3   1   6     1273.21     1338.29     39.70 o
  -2   1   6      228.12      266.09      9.91 o
  -1   1   6        0.11       -1.13      1.67 o
   0   1   6      157.87      170.73      5.47 o
   1   1   6        8.56       12.48      1.35 o
   2   1   6        8.14        9.14      0.97 o
   3   1   6      127.89      125.79      6.07 o
   4   1   6      250.42      253.12     10.71 o
   5   1   6      657.31      700.54     28.19 o
   6   1   6       11.90       11.90      0.92 o
   7   1   6       64.73       68.74      2.53 o
   8   1   6       42.01       37.89      1.17 o
   9   1   6      165.94      184.33      3.54 o
  10   1   6       20.35       21.94      1.28 o
  11   1   6       33.66       35.54      1.26 o
  12   1   6      155.97      166.54      7.48 o
  13   1   6        0.11        2.06      2.93 o
  14   1   6       26.14       31.09      1.59 o
  15   1   6       10.11        9.97      1.89 o
  16   1   6       16.83       17.94      1.58 o
  17   1   6       16.30       15.15      1.63 o
  18   1   6        8.88        5.26      3.00 o
  19   1   6        6.07        7.81      3.32 o
  20   1   6        0.59        3.32      2.36 o
  21   1   6        2.26        0.50      3.45 o
  22   1   6        2.19        4.89      3.91 o
  23   1   6        3.65        6.74      3.92 o
  24   1   6       21.52       26.23      2.51 o
 -25   2   6       11.82       15.62      4.36 o
 -24   2   6        0.26       -0.41      4.93 o
 -23   2   6        1.39       -3.94      3.94 o
 -22   2   6        2.22       -1.32      3.93 o
 -21   2   6        6.91        3.67      3.80 o
 -20   2   6      254.59      269.65      3.30 o
 -19   2   6        5.19        0.77      7.65 o
 -18   2   6        9.58       10.82      3.69 o
 -17   2   6      122.00      110.76      2.23 o
 -16   2   6        7.33        8.96      3.35 o
 -15   2   6        0.41       -2.20      2.86 o
 -14   2   6       76.73       66.87      2.16 o
 -13   2   6       97.86      105.73      1.82 o
 -12   2   6       12.14        6.92      2.81 o
 -11   2   6        0.09       -0.01      2.45 o
 -10   2   6       12.79       13.16      1.67 o
  -9   2   6        4.31        0.24      2.87 o
  -8   2   6      193.64      217.78      2.64 o
  -7   2   6        5.40       -2.44      2.44 o
  -6   2   6      434.58      449.44     10.08 o
  -5   2   6       24.94       24.69      1.00 o
  -4   2   6      487.41      504.48     13.66 o
  -3   2   6      191.94      196.83      4.03 o
  -2   2   6       35.65       36.61      1.90 o
  -1   2   6      369.48      396.70     13.35 o
   0   2   6       10.93       13.76      0.95 o
   1   2   6       20.29       22.27      1.10 o
   2   2   6      488.27      463.27     14.91 o
   3   2   6       18.81       21.58      0.93 o
   4   2   6       75.73       76.72      1.36 o
   5   2   6       43.36       44.39      1.13 o
   6   2   6      126.57      127.32      1.64 o
   7   2   6       48.23       43.16      1.22 o
   8   2   6       44.71       39.95      1.70 o
   9   2   6        4.53       -0.84      2.55 o
  10   2   6        1.14        7.98      2.25 o
  11   2   6        7.46        8.86      2.86 o
  12   2   6        8.64        7.20      3.14 o
  13   2   6        0.01       -1.65      3.08 o
  14   2   6        2.14       -1.07      2.98 o
  15   2   6        1.30        2.89      3.01 o
  16   2   6        4.29       -0.11      3.37 o
  17   2   6        5.38        8.71      1.69 o
  18   2   6       11.31       12.73      2.36 o
  19   2   6        2.73        5.28      3.57 o
  20   2   6       24.34       25.38      4.15 o
  21   2   6       27.78       28.32      2.55 o
  22   2   6        1.74        5.17      4.01 o
  23   2   6        4.66        7.56      4.07 o
 -24   3   6        5.54        7.98      4.67 o
 -23   3   6        0.86       -4.20      4.20 o
 -22   3   6       26.10       32.66      5.37 o
 -21   3   6       16.91       16.12      2.96 o
 -20   3   6        2.10        2.78      3.49 o
 -19   3   6       51.54       52.45      1.98 o
 -18   3   6       30.99       36.15      2.17 o
 -17   3   6       17.65       14.72      2.53 o
 -16   3   6        0.31       -2.04      3.18 o
 -15   3   6       15.98       11.67      1.61 o
 -14   3   6       98.70       79.72      1.92 o
 -13   3   6        6.27        5.48      2.91 o
 -12   3   6       10.48        5.78      3.04 o
 -11   3   6        1.15       -2.57      3.82 o
 -10   3   6      174.02      168.98      2.68 o
  -9   3   6      107.00      112.47      1.86 o
  -8   3   6        0.73       -0.52      2.72 o
  -7   3   6       75.14       71.68      1.54 o
  -6   3   6      111.87      110.85      2.48 o
  -5   3   6        2.82       -1.25      2.30 o
  -4   3   6       37.61       42.69      1.24 o
  -3   3   6       17.25       17.38      2.10 o
  -2   3   6        0.02        0.50      3.09 o
  -1   3   6       27.96       29.04      1.14 o
   0   3   6      182.99      179.16      3.82 o
   1   3   6      252.46      250.33      4.71 o
   2   3   6        9.08        7.02      2.55 o
   3   3   6      131.13      115.77      2.53 o
   4   3   6       24.14       23.27      2.09 o
   5   3   6        1.10       -0.85      2.34 o
   6   3   6       42.64       36.76      1.29 o
   7   3   6      211.68      199.93      3.47 o
   8   3   6       64.28       58.75      1.54 o
   9   3   6        0.10        4.34      2.62 o
  10   3   6        9.68        6.65      2.62 o
  11   3   6        3.19        3.42      2.95 o
  12   3   6      122.10      112.00      2.33 o
  13   3   6        7.17        8.15      3.31 o
  14   3   6       10.49        8.25      2.10 o
  15   3   6        0.56        3.76      3.55 o
  16   3   6       59.20       52.38      2.00 o
  17   3   6        0.73        3.50      3.29 o
  18   3   6        8.40        3.79      4.00 o
  19   3   6       29.86       25.70      5.42 o
  20   3   6       26.18       16.02      4.84 o
  21   3   6        1.22        2.61      4.10 o
  22   3   6        0.10        0.54      4.00 o
 -22   4   6       27.68       35.06      4.50 o
 -21   4   6        1.16       -1.35      4.37 o
 -20   4   6        0.00        6.21      3.93 o
 -19   4   6        2.86        5.37      3.55 o
 -18   4   6       18.74       20.87      7.27 o
 -17   4   6       26.37       25.13      2.36 o
 -16   4   6        8.20        7.76      2.65 o
 -15   4   6        0.49       -3.39      3.39 o
 -14   4   6        3.82        2.21      3.15 o
 -13   4   6       11.40        9.17      1.80 o
 -12   4   6        0.11        3.01      3.05 o
 -11   4   6       16.63       18.38      1.88 o
 -10   4   6        8.68        4.10      3.13 o
  -9   4   6        6.08        6.14      3.20 o
  -8   4   6        5.08        8.22      3.02 o
  -7   4   6      221.21      210.80      2.62 o
  -6   4   6      251.02      253.89      3.58 o
  -5   4   6        1.93        2.42      3.37 o
  -4   4   6        0.07        1.21      3.52 o
  -3   4   6      105.76      105.72      2.13 o
  -2   4   6       48.06       45.74      1.53 o
  -1   4   6      110.91      111.16      2.72 o
   0   4   6       24.99       31.88      1.48 o
   1   4   6       69.77       69.73      1.75 o
   2   4   6        1.44        1.10      2.71 o
   3   4   6       21.48       21.26      3.57 o
   4   4   6      248.41      233.35      3.84 o
   5   4   6       33.94       31.73      2.70 o
   6   4   6        0.38        0.68      2.84 o
   7   4   6      165.21      155.19      2.46 o
   8   4   6       52.08       45.60      1.68 o
   9   4   6       24.02       21.77      3.12 o
  10   4   6        8.00        5.80      2.92 o
  11   4   6       14.30       11.07      1.96 o
  12   4   6        1.65        2.19      3.37 o
  13   4   6        1.28        4.27      3.76 o
  14   4   6        4.50        4.50      3.50 o
  15   4   6        3.91       -3.88      3.88 o
  16   4   6       24.34       25.24      4.81 o
  17   4   6        0.10       -4.23      4.23 o
  18   4   6        1.00        2.24      4.81 o
  19   4   6        0.86        3.34      3.88 o
  20   4   6        0.32       -5.79      5.79 o
 -19   5   6       29.24       38.54      2.70 o
 -18   5   6        3.48        6.28      2.89 o
 -17   5   6       15.71       12.68      3.70 o
 -16   5   6        0.86       -3.83      3.96 o
 -15   5   6        0.97        6.36      3.85 o
 -14   5   6        8.68        8.32      4.14 o
 -13   5   6       88.31      100.33      2.44 o
 -12   5   6       28.49       27.27      4.16 o
 -11   5   6        0.71        1.10      3.59 o
 -10   5   6       90.99       96.36      3.13 o
  -9   5   6        7.67        4.23      3.48 o
  -8   5   6        9.24        4.52      3.63 o
  -7   5   6       50.79       43.51      1.88 o
  -6   5   6      141.81      142.18      2.57 o
  -5   5   6      237.89      250.96      5.96 o
  -4   5   6       10.84       15.68      3.29 o
  -3   5   6       10.34       14.49      3.13 o
  -2   5   6       16.25       19.90      2.43 o
  -1   5   6      148.13      140.22      3.25 o
   0   5   6       13.44        6.99      3.67 o
   1   5   6       90.82       90.63      2.09 o
   2   5   6       63.96       58.79      2.73 o
   3   5   6        6.69        5.58      2.32 o
   4   5   6        5.22        7.69      3.26 o
   5   5   6        7.00       10.33      3.31 o
   6   5   6       17.04       18.69      3.66 o
   7   5   6        0.00        1.34      2.91 o
   8   5   6        7.93        5.50      2.11 o
   9   5   6       17.46       19.80      4.18 o
  10   5   6        3.44        1.78      3.44 o
  11   5   6        6.00        3.73      5.20 o
  12   5   6        0.42       -0.57      3.32 o
  13   5   6        0.37       -0.19      3.77 o
  14   5   6        0.01       -2.30      3.81 o
  15   5   6        2.16        6.16      3.82 o
  16   5   6        5.97        4.86      4.22 o
  17   5   6        5.90        7.53      4.49 o
 -15   6   6       14.27       12.33      5.34 o
 -14   6   6        5.45       14.45      4.42 o
 -13   6   6        0.02       -2.73      4.73 o
 -12   6   6        3.90        7.69      4.47 o
 -11   6   6        3.62       -2.79      5.58 o
 -10   6   6       46.02       48.36      2.20 o
  -9   6   6        2.15       -0.34      3.95 o
  -8   6   6        4.02        2.85      4.72 o
  -7   6   6        0.11        1.67      3.69 o
  -6   6   6       10.74        8.28      3.90 o
  -5   6   6       20.60       25.90      2.52 o
  -4   6   6       22.96       21.96      3.17 o
  -3   6   6       17.54       12.75      2.84 o
  -2   6   6       23.31       17.65      4.42 o
  -1   6   6       64.92       76.19      2.27 o
   0   6   6       14.94       16.38      2.13 o
   1   6   6        6.35        4.60      3.73 o
   2   6   6        0.01       -2.78      3.58 o
   3   6   6        3.63        2.91      4.65 o
   4   6   6        4.90        6.63      3.70 o
   5   6   6        0.04       -3.47      3.47 o
   6   6   6        1.55       -3.77      3.77 o
   7   6   6        0.11        5.89      3.66 o
   8   6   6       24.52       23.86      2.41 o
   9   6   6        9.71       10.61      2.82 o
  10   6   6        1.76        1.42      3.82 o
  11   6   6       14.20       14.12      4.42 o
  12   6   6        3.09        6.09      4.06 o
  13   6   6        0.66       -2.05      5.18 o
  -7   7   6        0.00        1.47      4.45 o
  -6   7   6        2.54        4.77      4.32 o
  -5   7   6        0.40       -0.70      4.47 o
  -4   7   6        0.81        5.64      4.16 o
  -3   7   6        2.62        4.44      5.05 o
  -2   7   6        3.20        2.60      5.73 o
  -1   7   6        1.85       -3.76      6.01 o
   0   7   6        0.51       -0.06      4.24 o
   1   7   6        8.63        8.45      4.54 o
   2   7   6        2.54        2.08      4.30 o
   3   7   6        1.39       -5.39      5.39 o
   4   7   6        4.38        0.30      4.41 o
   5   7   6        0.29        4.64      6.61 o
 -25   1   7        2.38        4.72      2.63 o
 -24   1   7        2.45        0.25      4.02 o
 -23   1   7       17.39       17.84      2.95 o
 -22   1   7        9.87       10.84      4.64 o
 -21   1   7       14.34       12.62      4.03 o
 -20   1   7       79.94       79.06      3.43 o
 -19   1   7        0.16        1.06      3.34 o
 -18   1   7       23.34       25.82      1.85 o
 -17   1   7       34.74       32.62      5.05 o
 -16   1   7      380.45      375.24      5.82 o
 -15   1   7      120.25      113.84      2.19 o
 -14   1   7       66.57       65.71      1.78 o
 -13   1   7       53.79       50.47      1.53 o
 -12   1   7      105.48      103.01      1.74 o
 -11   1   7        3.01        4.34      2.76 o
 -10   1   7      115.64      108.41      2.99 o
  -9   1   7       99.34       87.02      1.50 o
  -8   1   7      183.19      184.30      2.77 o
  -7   1   7        9.84        5.99      2.99 o
  -6   1   7      321.14      315.73      4.43 o
  -5   1   7        1.63        3.75      1.96 o
  -4   1   7       99.95      117.86      2.85 o
  -3   1   7      670.85      733.07     23.93 o
  -2   1   7      278.39      289.69      9.89 o
  -1   1   7       98.36       84.53      3.33 o
   0   1   7       34.89       34.52      1.66 o
   1   1   7       26.20       32.17      1.35 o
   2   1   7       47.09       36.47      2.33 o
   3   1   7      228.08      270.88      7.43 o
   4   1   7       32.46       34.28      1.06 o
   5   1   7       68.48       73.56      4.02 o
   6   1   7      101.05      120.58      4.73 o
   7   1   7        8.92       12.84      2.61 o
   8   1   7        5.09        5.99      1.59 o
   9   1   7       30.66       33.88      1.69 o
  10   1   7      109.20      119.14      3.56 o
  11   1   7       26.10       29.19      1.30 o
  12   1   7        0.62        3.03      2.72 o
  13   1   7        1.31       -2.92      2.92 o
  14   1   7        0.26        0.13      2.60 o
  15   1   7        0.01        0.64      2.86 o
  16   1   7        7.52        8.92      2.19 o
  17   1   7       38.71       41.97      2.81 o
  18   1   7        3.15        6.60      3.22 o
  19   1   7        3.27        6.55      3.27 o
  20   1   7        2.41        1.54      2.56 o
  21   1   7        0.01       -1.39      3.64 o
  22   1   7        3.85        8.53      3.88 o
  23   1   7        0.78        5.80      4.01 o
 -25   2   7       23.53       23.15      3.50 o
 -24   2   7        0.04        0.46      4.37 o
 -23   2   7        0.57       -4.03      4.03 o
 -22   2   7        4.74        8.68      3.84 o
 -21   2   7       10.11       11.94      3.90 o
 -20   2   7       44.27       42.55      2.59 o
 -19   2   7        4.13        2.12      3.61 o
 -18   2   7       19.21       15.58      2.16 o
 -17   2   7       67.43       71.95      2.09 o
 -16   2   7      193.95      178.39      2.60 o
 -15   2   7       24.21       21.08      1.72 o
 -14   2   7        0.01       -2.20      2.95 o
 -13   2   7      214.44      209.18      2.59 o
 -12   2   7      457.39      432.33      5.59 o
 -11   2   7       29.87       26.62      1.33 o
 -10   2   7       16.27       19.17      2.12 o
  -9   2   7        0.04        0.59      3.86 o
  -8   2   7      157.34      160.55      2.00 o
  -7   2   7        2.61        2.65      2.84 o
  -6   2   7       63.91       59.68      1.89 o
  -5   2   7       41.28       42.32      1.19 o
  -4   2   7        4.55        4.82      1.88 o
  -3   2   7      103.33       99.29      1.88 o
  -2   2   7       26.29       27.46      1.70 o
  -1   2   7      126.54      118.68      6.05 o
   0   2   7      220.15      229.65     10.68 o
   1   2   7       20.01       26.49      1.08 o
   2   2   7        0.33       -0.62      1.97 o
   3   2   7       12.18       12.40      0.94 o
   4   2   7       34.29       32.53      1.12 o
   5   2   7       26.30       25.61      1.10 o
   6   2   7       93.01       86.72      1.54 o
   7   2   7       78.41       64.82      1.46 o
   8   2   7      196.34      196.16      2.19 o
   9   2   7       30.12       25.32      1.71 o
  10   2   7       67.96       64.74      2.52 o
  11   2   7       19.17       18.12      2.33 o
  12   2   7       67.97       62.66      3.08 o
  13   2   7       38.95       38.18      1.68 o
  14   2   7       20.66       26.49      2.51 o
  15   2   7       19.87       17.26      2.40 o
  16   2   7        0.94       -1.33      3.43 o
  17   2   7      110.09      113.52      2.46 o
  18   2   7       12.24        9.15      2.24 o
  19   2   7       20.77       23.44      2.08 o
  20   2   7        5.59        9.88      3.98 o
  21   2   7        7.74        9.62      4.00 o
  22   2   7        0.77        1.78      4.34 o
 -23   3   7        1.29        2.55      4.46 o
 -22   3   7       32.17       32.38      2.96 o
 -21   3   7        2.64        5.67      2.66 o
 -20   3   7        0.03        2.69      3.64 o
 -19   3   7        5.63        2.60      3.75 o
 -18   3   7        0.73        1.79      3.69 o
 -17   3   7       83.10       85.85      2.17 o
 -16   3   7       26.10       26.20      2.14 o
 -15   3   7        0.04        0.63      4.07 o
 -14   3   7      214.76      189.95      3.11 o
 -13   3   7       32.83       33.19      1.62 o
 -12   3   7        0.52       -2.88      2.89 o
 -11   3   7       22.71       24.62      1.43 o
 -10   3   7       63.08       59.69      1.70 o
  -9   3   7       19.68       20.82      1.56 o
  -8   3   7      101.53       97.96      3.81 o
  -7   3   7      247.03      239.94      6.60 o
  -6   3   7       65.22       61.53      1.80 o
  -5   3   7        2.93        1.80      2.65 o
  -4   3   7      162.74      154.04      3.53 o
  -3   3   7       47.68       50.83      1.48 o
  -2   3   7       16.22       15.53      1.82 o
  -1   3   7      114.06      112.45      2.78 o
   0   3   7       86.35       82.42      3.00 o
   1   3   7       19.35       21.04      1.26 o
   2   3   7      885.48      851.45     17.56 o
   3   3   7       33.50       37.66      1.39 o
   4   3   7      365.44      353.59      7.91 o
   5   3   7       37.39       32.16      1.33 o
   6   3   7        9.97        9.30      1.74 o
   7   3   7        6.02        3.71      3.24 o
   8   3   7        2.73       -2.81      2.81 o
   9   3   7       28.45       29.06      1.52 o
  10   3   7      212.78      195.60      2.83 o
  11   3   7       11.76        7.06      3.15 o
  12   3   7       22.23       20.21      2.85 o
  13   3   7       40.51       46.04      1.95 o
  14   3   7       91.13       89.49      2.69 o
  15   3   7       25.60       20.86      2.65 o
  16   3   7        7.82        5.33      2.80 o
  17   3   7       12.94       13.06      2.89 o
  18   3   7        0.15        1.93      3.80 o
  19   3   7        0.38        4.46      4.51 o
  20   3   7        2.07        3.28      4.26 o
  21   3   7        3.23        1.69      4.28 o
 -21   4   7       17.31       25.63      2.58 o
 -20   4   7        0.13        1.21      4.23 o
 -19   4   7        1.25       -3.56      4.07 o
 -18   4   7        3.76       -3.06      3.91 o
 -17   4   7        8.84       13.37      3.93 o
 -16   4   7       24.47       20.69      4.87 o
 -15   4   7       11.56       12.69      3.63 o
 -14   4   7       20.48       22.58      3.10 o
 -13   4   7        0.06        0.31      3.11 o
 -12   4   7       56.82       58.94      1.92 o
 -11   4   7        1.36        3.16      2.23 o
 -10   4   7       50.95       49.54      2.27 o
  -9   4   7       68.85       65.92      1.86 o
  -8   4   7       74.16       65.89      2.78 o
  -7   4   7      202.65      201.46      4.10 o
  -6   4   7        0.37        2.94      3.34 o
  -5   4   7      287.48      307.22      3.32 o
  -4   4   7       35.39       36.69      3.10 o
  -3   4   7      456.38      434.07      6.47 o
  -2   4   7       50.86       52.68      2.72 o
  -1   4   7      157.51      168.47      2.43 o
   0   4   7       78.79       76.85      1.90 o
   1   4   7       31.87       30.16      2.39 o
   2   4   7        0.78       -2.37      3.05 o
   3   4   7       53.50       45.40      1.63 o
   4   4   7       46.57       45.98      1.66 o
   5   4   7      317.65      294.51      5.55 o
   6   4   7        0.09        1.77      2.96 o
   7   4   7       93.48       90.34      2.09 o
   8   4   7        8.49        8.90      3.17 o
   9   4   7        0.07       -2.06      2.98 o
  10   4   7       10.39        5.38      3.57 o
  11   4   7       22.55       18.71      1.77 o
  12   4   7       21.37       20.51      2.89 o
  13   4   7        8.98        3.16      5.04 o
  14   4   7        0.42       -3.86      4.15 o
  15   4   7        0.04        1.69      3.51 o
  16   4   7        6.28        8.62      3.87 o
  17   4   7        0.10        4.25      3.76 o
  18   4   7        0.03       -0.69      3.82 o
  19   4   7        0.52        6.14      4.24 o
 -18   5   7        0.08        7.91      3.02 o
 -17   5   7        0.10        0.18      4.13 o
 -16   5   7        3.22        8.46      2.74 o
 -15   5   7        2.42        2.62      3.70 o
 -14   5   7        1.59       -2.28      3.93 o
 -13   5   7        1.57        0.81      6.08 o
 -12   5   7       65.77       70.43      3.56 o
 -11   5   7        5.12        3.44      4.65 o
 -10   5   7        3.36        6.65      2.58 o
  -9   5   7       13.75       10.88      3.95 o
  -8   5   7       11.20       14.81      2.54 o
  -7   5   7        4.18        2.37      3.36 o
  -6   5   7       43.39       43.01      1.85 o
  -5   5   7       39.16       37.62      1.82 o
  -4   5   7        5.10        5.10      3.54 o
  -3   5   7        1.51        1.87      3.21 o
  -2   5   7        3.60        2.56      3.27 o
  -1   5   7        1.34        5.24      3.30 o
   0   5   7       40.44       44.07      1.78 o
   1   5   7       37.52       42.18      1.80 o
   2   5   7       21.25       20.95      2.10 o
   3   5   7       30.37       25.80      1.67 o
   4   5   7       47.55       47.47      2.20 o
   5   5   7        0.70        0.75      3.20 o
   6   5   7        2.06        1.32      3.44 o
   7   5   7       47.63       35.71      1.76 o
   8   5   7        0.11       -0.45      4.27 o
   9   5   7        1.91       -1.31      3.20 o
  10   5   7        0.02       -2.37      3.48 o
  11   5   7        5.64        4.73      3.67 o
  12   5   7        2.98        0.24      3.88 o
  13   5   7        1.86        2.88      2.45 o
  14   5   7        0.53        1.51      3.79 o
  15   5   7        0.41        0.17      4.03 o
  16   5   7        1.81        6.12      4.26 o
 -14   6   7        0.06       -1.96      7.61 o
 -13   6   7        4.06       -2.49      4.54 o
 -12   6   7        0.13       -3.53      4.23 o
 -11   6   7        4.32        0.48      4.14 o
 -10   6   7       11.56        9.41      3.86 o
  -9   6   7        0.05       -3.91      3.95 o
  -8   6   7        6.61        5.25      4.20 o
  -7   6   7        1.39       -0.24      3.81 o
  -6   6   7        1.59       -3.42      5.68 o
  -5   6   7        8.70        5.63      3.91 o
  -4   6   7        4.59       12.82      3.48 o
  -3   6   7        1.04        0.16      3.51 o
  -2   6   7       10.15        2.03      4.13 o
  -1   6   7        7.97       14.67      4.03 o
   0   6   7       10.16       14.45      2.99 o
   1   6   7        2.21        0.78      3.97 o
   2   6   7        5.99        6.48      3.84 o
   3   6   7        4.09        0.68      4.10 o
   4   6   7        5.58        2.25      3.82 o
   5   6   7        2.00        8.30      3.38 o
   6   6   7       10.88        2.82      4.21 o
   7   6   7        6.84        6.80      4.24 o
   8   6   7        1.16       -4.42      4.42 o
   9   6   7        0.47       -4.29      4.29 o
  10   6   7        0.19       -2.50      3.92 o
  11   6   7        2.54       -0.69      4.27 o
  -2   7   7        7.25        6.74      4.56 o
  -1   7   7        6.57        8.25      4.21 o
   0   7   7        1.43        8.67      4.21 o
 -25   0   8        0.83        7.37      5.71 o
 -24   0   8        1.21       -5.98      5.98 o
 -23   0   8        3.72        1.38      5.73 o
 -22   0   8        8.01        6.81      4.91 o
 -21   0   8        4.78        1.76      5.44 o
 -20   0   8       73.77       65.43      3.00 o
 -19   0   8        0.06        4.16      4.94 o
 -18   0   8       47.17       51.97      3.00 o
 -17   0   8      378.82      376.54      7.58 o
 -16   0   8       86.98       80.93      4.52 o
 -15   0   8       27.59       22.68      3.58 o
 -14   0   8       14.74        2.75      6.27 o
 -13   0   8     1947.41     1888.91     31.56 o
 -12   0   8      672.27      659.03      8.72 o
 -11   0   8      816.26      772.63     17.83 o
 -10   0   8      793.60      671.49      6.48 o
  -9   0   8       29.50       24.57      1.75 o
  -8   0   8      156.84      161.55      2.71 o
  -7   0   8       12.20       11.33      4.38 o
  -6   0   8        1.75        5.12      3.40 o
  -5   0   8      706.61      703.60     17.73 o
  -4   0   8      209.47      225.21      3.82 o
  -3   0   8      405.35      424.27     14.28 o
  -2   0   8      212.33      200.68      8.59 o
  -1   0   8     1118.35     1237.13     35.54 o
   0   0   8      578.97      655.90     23.85 o
   1   0   8     1514.41     1688.86     21.83 o
   2   0   8      933.16      995.38     25.10 o
   3   0   8      209.24      222.87      2.97 o
   4   0   8        0.96       -0.59      4.54 o
   5   0   8        0.08       -1.61      2.85 o
   6   0   8      161.37      176.22      2.77 o
   7   0   8      122.27      109.05      2.35 o
   8   0   8        1.22       -0.89      3.25 o
   9   0   8      103.01       99.45      2.32 o
  10   0   8       28.29       26.92      1.80 o
  11   0   8       17.84       13.42      2.31 o
  12   0   8       81.18       79.75      4.19 o
  13   0   8      174.98      189.93      4.59 o
  14   0   8       19.42       18.47      7.79 o
  15   0   8      107.42      119.49      3.24 o
  16   0   8       17.58       20.76      6.94 o
  17   0   8        0.45       -7.05      7.05 o
  18   0   8       12.58       12.79      5.35 o
  19   0   8        0.44        5.68      4.59 o
  20   0   8        0.28        3.52      2.75 o
  21   0   8        0.15       -2.46      5.68 o
  22   0   8        3.24       -5.43     22.35 o
 -25   1   8        2.30       -4.12      4.12 o
 -24   1   8        0.61        0.23      3.85 o
 -23   1   8        0.08       -0.32      5.08 o
 -22   1   8       53.63       58.48      2.21 o
 -21   1   8        4.94        6.86      3.36 o
 -20   1   8        0.01        4.71      4.89 o
 -19   1   8        6.43        4.72      2.77 o
 -18   1   8       39.17       37.97      1.83 o
 -17   1   8      204.50      202.07      2.80 o
 -16   1   8       10.35        5.19      3.54 o
 -15   1   8      365.89      337.68      3.25 o
 -14   1   8       65.68       66.05      2.15 o
 -13   1   8       62.02       58.74      1.74 o
 -12   1   8       94.99       97.32      1.82 o
 -11   1   8      253.43      237.63      5.11 o
 -10   1   8      200.42      195.80      3.08 o
  -9   1   8      282.26      278.01      3.66 o
  -8   1   8     1012.16      983.15      7.92 o
  -7   1   8      124.90      112.59      1.88 o
  -6   1   8        2.09        3.43      2.25 o
  -5   1   8       10.48        4.95      2.27 o
  -4   1   8       65.66       73.39      1.84 o
  -3   1   8      351.92      381.39      8.89 o
  -2   1   8       27.42       27.61      1.59 o
  -1   1   8      364.88      409.74     12.46 o
   0   1   8        3.57        5.27      2.15 o
   1   1   8      272.86      309.66     10.52 o
   2   1   8       26.06       29.75      1.14 o
   3   1   8      117.74      133.99      4.43 o
   4   1   8      303.25      312.63     12.91 o
   5   1   8        0.01       -2.75      2.82 o
   6   1   8      140.27      146.76      4.96 o
   7   1   8       84.77       86.38      3.32 o
   8   1   8      104.96      116.76      4.18 o
   9   1   8        2.42       -0.54      2.40 o
  10   1   8        0.16        1.29      2.51 o
  11   1   8      172.98      189.80      9.07 o
  12   1   8       10.69       10.59      1.76 o
  13   1   8       55.80       60.32      2.05 o
  14   1   8        0.75        2.89      2.87 o
  15   1   8        0.01       -0.79      3.23 o
  16   1   8        0.39       -3.50      3.50 o
  17   1   8        4.30        5.10      3.41 o
  18   1   8       16.87       21.93      4.78 o
  19   1   8        0.02       -3.92      3.92 o
  20   1   8        0.02       -3.88      3.88 o
  21   1   8        0.27        6.92      3.75 o
  22   1   8        3.81        6.02      2.94 o
 -24   2   8        4.39        1.20      4.45 o
 -23   2   8        1.38       -0.89      3.42 o
 -22   2   8       19.63       16.50      3.01 o
 -21   2   8        7.38       -0.40      3.89 o
 -20   2   8        4.69        6.29      2.64 o
 -19   2   8      111.79      115.27      2.47 o
 -18   2   8        9.59        7.33      2.61 o
 -17   2   8       69.43       72.32      2.14 o
 -16   2   8       23.44       18.84      3.83 o
 -15   2   8       35.32       31.92      2.48 o
 -14   2   8       91.53       88.65      2.03 o
 -13   2   8       47.60       50.01      1.65 o
 -12   2   8        2.63       -0.82      3.24 o
 -11   2   8      207.90      210.73      3.62 o
 -10   2   8      184.76      172.20      2.90 o
  -9   2   8       24.83       24.83      1.30 o
  -8   2   8       13.23       11.14      1.94 o
  -7   2   8       22.85       18.59      2.43 o
  -6   2   8       52.62       52.16      1.42 o
  -5   2   8       46.64       41.26      1.59 o
  -4   2   8      181.97      186.37      5.14 o
  -3   2   8      117.17      122.57      5.44 o
  -2   2   8       20.91       23.25      1.77 o
  -1   2   8       17.68       14.99      1.59 o
   0   2   8        0.27        3.05      2.15 o
   1   2   8       97.74       98.92      4.72 o
   2   2   8      148.48      155.61      8.20 o
   3   2   8        0.02        0.08      2.37 o
   4   2   8        3.09        3.67      2.73 o
   5   2   8       65.23       70.40      2.13 o
   6   2   8      333.24      330.06      8.25 o
   7   2   8      277.93      267.08      2.81 o
   8   2   8       75.63       73.02      1.74 o
   9   2   8       37.28       30.95      1.87 o
  10   2   8        1.25       -2.21      2.66 o
  11   2   8       10.11       11.51      1.75 o
  12   2   8       22.86       19.84      2.91 o
  13   2   8        8.21        0.53      3.46 o
  14   2   8        2.49        2.40      3.21 o
  15   2   8       50.41       58.70      2.13 o
  16   2   8       27.15       33.51      4.40 o
  17   2   8        0.72        1.96      3.53 o
  18   2   8        3.67        4.95      4.68 o
  19   2   8        9.55       13.09      2.33 o
  20   2   8        5.00        3.32      4.17 o
  21   2   8        0.00       -0.14      5.27 o
 -22   3   8        4.25       -1.32      5.53 o
 -21   3   8        4.71        4.28      3.98 o
 -20   3   8        2.00       -3.73      4.14 o
 -19   3   8       61.81       62.46      2.19 o
 -18   3   8       17.90       17.04      5.23 o
 -17   3   8        0.25       -3.76      3.76 o
 -16   3   8       14.00       15.36      2.53 o
 -15   3   8        0.07        6.45      3.01 o
 -14   3   8        6.26        1.89      3.27 o
 -13   3   8      143.34      132.10      2.45 o
 -12   3   8       67.87       64.25      1.87 o
 -11   3   8       30.20       26.97      1.95 o
 -10   3   8       82.30       76.37      1.87 o
  -9   3   8        3.70       -0.76      2.94 o
  -8   3   8        6.25        3.99      3.13 o
  -7   3   8       40.95       41.30      1.57 o
  -6   3   8        6.28       -2.58      2.95 o
  -5   3   8        4.10        2.86      2.69 o
  -4   3   8       50.97       43.50      2.06 o
  -3   3   8       37.48       43.52      1.46 o
  -2   3   8      447.28      411.26     10.13 o
  -1   3   8        1.53       -3.41      3.41 o
   0   3   8       18.55       20.80      2.93 o
   1   3   8       26.26       27.48      1.39 o
   2   3   8      450.61      422.94     12.08 o
   3   3   8      156.43      145.57      4.74 o
   4   3   8       98.31       93.89      4.02 o
   5   3   8        1.09        3.69      1.79 o
   6   3   8        7.70        6.15      3.74 o
   7   3   8       11.00       11.29      2.01 o
   8   3   8       54.23       48.69      2.05 o
   9   3   8       19.75       12.89      5.17 o
  10   3   8      137.70      135.06      2.38 o
  11   3   8       42.22       39.23      1.76 o
  12   3   8        4.10       -3.13      3.47 o
  13   3   8       18.78       19.71      1.76 o
  14   3   8        0.00        3.89      3.05 o
  15   3   8        3.70       -2.63      3.41 o
  16   3   8        7.13        7.19      3.89 o
  17   3   8        8.53        7.17      6.44 o
  18   3   8        0.97       -2.13      4.02 o
  19   3   8        1.82        7.75      3.99 o
  20   3   8        5.80        9.80      4.05 o
 -20   4   8        2.27       -4.56      4.56 o
 -19   4   8        3.04        5.39      4.05 o
 -18   4   8        3.14        5.34      4.62 o
 -17   4   8        0.00        1.97      3.54 o
 -16   4   8        3.76        5.76      3.37 o
 -15   4   8        5.22        8.06      3.41 o
 -14   4   8       23.77       19.90      2.70 o
 -13   4   8        1.96        3.40      3.32 o
 -12   4   8        0.56       -0.94      3.62 o
 -11   4   8        2.14        9.87      3.31 o
 -10   4   8        7.01        8.64      3.57 o
  -9   4   8      129.93      115.22      3.47 o
  -8   4   8        2.68        4.26      3.29 o
  -7   4   8       56.29       58.71      1.82 o
  -6   4   8       20.14       21.08      1.77 o
  -5   4   8        1.61        6.78      2.26 o
  -4   4   8        1.65        4.67      3.20 o
  -3   4   8        0.48        5.73      3.34 o
  -2   4   8      359.18      350.55      9.96 o
  -1   4   8       38.67       40.15      1.85 o
   0   4   8       32.88       33.15      1.57 o
   1   4   8       12.07        2.36      4.79 o
   2   4   8        8.95        6.49      3.87 o
   3   4   8       41.04       32.04      1.57 o
   4   4   8       33.98       33.73      1.55 o
   5   4   8       26.39       27.75      1.52 o
   6   4   8        5.77        5.25      3.10 o
   7   4   8        0.36        3.66      2.93 o
   8   4   8       45.69       41.28      1.71 o
   9   4   8       32.00       32.85      1.67 o
  10   4   8        7.29        6.64      2.38 o
  11   4   8        1.47        9.26      3.36 o
  12   4   8        4.34        4.99      4.00 o
  13   4   8       11.55        7.32      3.44 o
  14   4   8        0.69       -0.24      3.46 o
  15   4   8        0.25        1.74      3.65 o
  16   4   8        0.94        6.61      3.85 o
  17   4   8        9.74       10.48      2.76 o
 -17   5   8        0.16        1.50      8.41 o
 -16   5   8       42.13       47.62      2.35 o
 -15   5   8       11.39        7.59      2.90 o
 -14   5   8        1.77        3.91      4.12 o
 -13   5   8        3.77        1.91      4.23 o
 -12   5   8        3.87        2.41      4.27 o
 -11   5   8        2.65        2.88      4.80 o
 -10   5   8        4.43        6.21      3.72 o
  -9   5   8       27.20       26.85      1.79 o
  -8   5   8        0.21       -2.38      3.44 o
  -7   5   8       57.42       52.66      1.99 o
  -6   5   8        6.37        0.61      3.71 o
  -5   5   8       51.14       48.24      1.93 o
  -4   5   8       14.25       17.96      2.66 o
  -3   5   8       19.18       12.24      3.52 o
  -2   5   8        0.12       -1.26      3.39 o
  -1   5   8        3.90        1.11      3.72 o
   0   5   8        2.92        1.42      3.67 o
   1   5   8        2.37        0.32      3.89 o
   2   5   8       21.79       15.23      4.07 o
   3   5   8        9.64        6.56      4.44 o
   4   5   8        4.12        5.33      3.19 o
   5   5   8        3.37        1.29      3.48 o
   6   5   8        7.36       11.11      3.46 o
   7   5   8       12.63        3.56      3.97 o
   8   5   8        9.63       11.08      3.71 o
   9   5   8        0.00        2.01      3.74 o
  10   5   8       20.08       20.35      2.30 o
  11   5   8        0.83        0.75      3.96 o
  12   5   8        2.40        3.18      5.77 o
  13   5   8       11.77       16.40      3.95 o
  14   5   8        3.06        4.80      3.90 o
 -12   6   8        0.61       -6.06      6.06 o
 -11   6   8        0.92       -1.64      4.42 o
 -10   6   8        1.02       -1.33      4.37 o
  -9   6   8        0.02        7.81      3.55 o
  -8   6   8        1.89        6.16      3.36 o
  -7   6   8        2.35        5.14      4.08 o
  -6   6   8        1.79        4.68      5.15 o
  -5   6   8        0.86       10.33      3.27 o
  -4   6   8        0.18       -1.33      4.09 o
  -3   6   8        6.56        9.88      3.92 o
  -2   6   8        2.80        0.54      2.76 o
  -1   6   8        1.28        4.50      3.85 o
   0   6   8        7.19        5.44      4.29 o
   1   6   8        1.18        6.28      3.74 o
   2   6   8        7.45        2.09      4.01 o
   3   6   8        5.02        7.30      2.70 o
   4   6   8        2.75        2.55      4.05 o
   5   6   8        2.23        1.32      4.10 o
   6   6   8        2.44       -4.17      4.17 o
   7   6   8        6.99        9.21      4.23 o
   8   6   8        0.08       -1.02      5.55 o
   9   6   8        0.15        1.81      4.06 o
 -24   1   9        0.14       -1.37      4.44 o
 -23   1   9        5.35        8.06      2.80 o
 -22   1   9        6.20        6.34      3.53 o
 -21   1   9       14.51       15.87      2.32 o
 -20   1   9        0.95        4.18      3.30 o
 -19   1   9        2.02        4.17      3.21 o
 -18   1   9        2.70        5.64      3.43 o
 -17   1   9        8.14       10.56      2.45 o
 -16   1   9       40.52       37.77      1.75 o
 -15   1   9        3.80       -2.43      3.46 o
 -14   1   9      113.86      106.95      2.15 o
 -13   1   9        0.92       -1.99      3.24 o
 -12   1   9       19.85       18.08      3.55 o
 -11   1   9        3.32        2.38      3.00 o
 -10   1   9      112.76      116.06      2.06 o
  -9   1   9      117.68      105.63      2.03 o
  -8   1   9     1802.29     1726.33     25.42 o
  -7   1   9       40.18       32.12      1.46 o
  -6   1   9       40.91       33.56      1.38 o
  -5   1   9        0.02       -2.29      2.54 o
  -4   1   9        9.76        8.73      1.43 o
  -3   1   9       10.32       10.87      1.77 o
  -2   1   9      367.98      361.47     12.73 o
  -1   1   9       13.66        8.98      2.92 o
   0   1   9       56.83       51.27      1.45 o
   1   1   9       23.12       19.51      1.58 o
   2   1   9        1.22        1.85      2.56 o
   3   1   9       67.49       68.43      2.21 o
   4   1   9      182.72      195.73      6.85 o
   5   1   9      184.69      190.83      5.54 o
   6   1   9      118.48      123.60      3.29 o
   7   1   9       57.65       63.03      2.59 o
   8   1   9        1.47        4.25      2.68 o
   9   1   9       40.00       40.91      1.55 o
  10   1   9      121.59      114.79      2.81 o
  11   1   9       29.10       26.96      1.54 o
  12   1   9      203.05      205.04      5.78 o
  13   1   9        3.36        2.20      3.15 o
  14   1   9        7.13        8.32      3.42 o
  15   1   9       19.16       26.41      1.61 o
  16   1   9        0.42        0.66      3.19 o
  17   1   9        0.14        0.45      4.36 o
  18   1   9       54.76       64.81      2.25 o
  19   1   9        0.00       -0.25      3.87 o
  20   1   9       26.37       27.54      2.68 o
  21   1   9        3.90        8.60      4.19 o
 -23   2   9        0.03        2.06      3.57 o
 -22   2   9        0.42        7.95      4.11 o
 -21   2   9        5.21        2.24      3.99 o
 -20   2   9        0.28        5.05      2.53 o
 -19   2   9       14.58       10.58      4.03 o
 -18   2   9        2.12        1.11      2.45 o
 -17   2   9       34.14       29.48      4.97 o
 -16   2   9       27.16       32.21      1.75 o
 -15   2   9       62.45       57.58      1.89 o
 -14   2   9      105.01      105.33      2.22 o
 -13   2   9       70.54       71.29      1.94 o
 -12   2   9       11.96        5.30      3.12 o
 -11   2   9       78.64       77.62      1.84 o
 -10   2   9      125.19      111.70      2.36 o
  -9   2   9        5.98        8.85      2.18 o
  -8   2   9      273.16      273.08      3.73 o
  -7   2   9      314.99      289.95      5.25 o
  -6   2   9       26.72       29.88      4.18 o
  -5   2   9      211.64      192.35      3.96 o
  -4   2   9       62.00       69.32      2.91 o
  -3   2   9      415.72      408.75     11.49 o
  -2   2   9        2.16        6.88      2.77 o
  -1   2   9        0.00       -1.50      2.86 o
   0   2   9       22.70       25.71      1.44 o
   1   2   9       92.48       83.99      4.41 o
   2   2   9      119.67      134.83      5.67 o
   3   2   9      388.47      393.64     18.80 o
   4   2   9       59.31       59.31      1.67 o
   5   2   9      233.49      238.46      5.84 o
   6   2   9        4.19        9.68      3.11 o
   7   2   9      440.23      442.64     10.07 o
   8   2   9       11.09        9.19      1.69 o
   9   2   9      139.45      138.87      2.29 o
  10   2   9        0.99        4.32      2.68 o
  11   2   9       80.51       72.02      1.94 o
  12   2   9        2.24        5.04      3.14 o
  13   2   9       74.52       76.17      2.10 o
  14   2   9        8.53        9.61      3.60 o
  15   2   9       39.15       40.16      2.42 o
  16   2   9        4.79        1.29      4.59 o
  17   2   9        0.05        3.42      3.81 o
  18   2   9       10.06        8.06      4.25 o
  19   2   9        7.39        9.42      3.16 o
  20   2   9        8.06       16.49      3.21 o
 -21   3   9        0.60        5.05      4.06 o
 -20   3   9        1.95        5.06      3.94 o
 -19   3   9       11.32        2.82      4.13 o
 -18   3   9        0.05       -2.04      3.58 o
 -17   3   9       15.93       17.35      2.57 o
 -16   3   9       51.27       47.07      1.98 o
 -15   3   9        3.47        7.77      2.33 o
 -14   3   9       28.50       29.80      1.90 o
 -13   3   9        0.54       -4.54      4.54 o
 -12   3   9       69.20       65.72      2.12 o
 -11   3   9       12.21       14.92      1.93 o
 -10   3   9       14.39        9.13      3.49 o
  -9   3   9      122.63      125.38      4.11 o
  -8   3   9        6.93        9.36      2.14 o
  -7   3   9      101.63       98.84      2.16 o
  -6   3   9       29.69       29.46      1.55 o
  -5   3   9       94.25       82.45      2.41 o
  -4   3   9      135.73      134.87      2.67 o
  -3   3   9       74.22       75.73      1.87 o
  -2   3   9      254.70      249.30      6.33 o
  -1   3   9        1.78        0.90      4.05 o
   0   3   9        5.33        1.67      3.29 o
   1   3   9      137.17      152.29      5.43 o
   2   3   9        0.20        0.63      2.94 o
   3   3   9      289.50      269.40      8.66 o
   4   3   9       27.14       28.00      1.52 o
   5   3   9       32.39       27.40      1.47 o
   6   3   9       32.60       35.97      1.50 o
   7   3   9       10.35       10.47      1.99 o
   8   3   9        0.91        4.65      3.78 o
   9   3   9       47.66       39.87      1.67 o
  10   3   9        6.07        6.46      2.18 o
  11   3   9        4.93        8.94      2.90 o
  12   3   9        9.25       11.26      2.22 o
  13   3   9        0.02       -1.48      3.23 o
  14   3   9       49.83       52.42      2.07 o
  15   3   9       15.46       10.54      4.27 o
  16   3   9        2.30        3.99      3.79 o
  17   3   9        0.44       -1.91      4.07 o
  18   3   9        2.70       -1.21      3.16 o
 -19   4   9       16.48       23.74      2.34 o
 -18   4   9        0.00        0.63      3.85 o
 -17   4   9        4.68       10.18      2.86 o
 -16   4   9        5.16        4.13      2.74 o
 -15   4   9        1.87       -1.61      3.95 o
 -14   4   9        4.59        4.85      3.76 o
 -13   4   9       20.86       22.07      3.35 o
 -12   4   9       27.26       25.10      4.91 o
 -11   4   9      122.17      118.95      2.47 o
 -10   4   9       24.32       21.88      3.83 o
  -9   4   9       15.73       13.46      3.77 o
  -8   4   9        2.91        2.78      2.34 o
  -7   4   9        2.14        3.99      2.83 o
  -6   4   9       59.63       59.45      1.88 o
  -5   4   9       28.83       25.58      1.72 o
  -4   4   9      134.14      129.98      4.67 o
  -3   4   9       44.67       46.13      2.55 o
  -2   4   9       19.40       17.52      1.65 o
  -1   4   9       25.19       25.45      2.99 o
   0   4   9       43.04       41.89      1.75 o
   1   4   9       20.93       18.46      2.37 o
   2   4   9        4.30        6.96      3.20 o
   3   4   9        3.90        6.14      2.89 o
   4   4   9       10.50        9.18      3.14 o
   5   4   9        4.48        7.85      3.13 o
   6   4   9       15.60       16.40      1.94 o
   7   4   9        0.00       -3.28      3.28 o
   8   4   9        5.56        7.15      3.00 o
   9   4   9       13.97       14.01      2.40 o
  10   4   9        0.70       -3.08      3.33 o
  11   4   9        6.64        5.69      3.56 o
  12   4   9        0.08       -0.68      3.66 o
  13   4   9        2.76        6.74      3.74 o
  14   4   9        2.48        5.45      2.37 o
  15   4   9        1.81       -2.59      5.33 o
  16   4   9        0.68        7.09      3.92 o
 -16   5   9        0.45        2.90      4.21 o
 -15   5   9        0.69       -4.38      4.38 o
 -14   5   9        4.65       -1.47      4.48 o
 -13   5   9        0.53        2.14      3.86 o
 -12   5   9        3.94        1.65      3.98 o
 -11   5   9        8.37        7.19      4.08 o
 -10   5   9        5.98        1.40      3.62 o
  -9   5   9        8.70        8.35      3.87 o
  -8   5   9        5.94        2.25      3.70 o
  -7   5   9        0.71       -1.17      3.68 o
  -6   5   9       32.42       27.70      1.82 o
  -5   5   9        2.26       -3.99      3.99 o
  -4   5   9       13.27       10.98      4.09 o
  -3   5   9        7.91       10.63      3.57 o
  -2   5   9       64.82       64.62      3.73 o
  -1   5   9        3.08        7.21      3.21 o
   0   5   9        7.50        4.14      3.64 o
   1   5   9       22.36       25.28      4.05 o
   2   5   9        1.90       -2.38      3.55 o
   3   5   9       21.51       23.10      2.30 o
   4   5   9       19.76       17.38      2.68 o
   5   5   9       16.72        5.16      4.49 o
   6   5   9       22.25       22.52      2.52 o
   7   5   9        2.16        2.23      3.86 o
   8   5   9       12.71        9.99      2.96 o
   9   5   9       17.53       20.00      2.17 o
  10   5   9        3.63        4.59      3.99 o
  11   5   9        0.74       -1.34      3.86 o
  12   5   9        3.26        1.80      3.88 o
 -10   6   9        7.05        6.08      3.09 o
  -9   6   9        0.25       -4.49      4.49 o
  -8   6   9        0.04       -4.41      4.41 o
  -7   6   9        1.31        2.34      3.57 o
  -6   6   9        0.48        0.07      3.77 o
  -5   6   9        0.46       -4.68      4.68 o
  -4   6   9        2.15       -3.03      4.76 o
  -3   6   9        1.91        0.03      4.05 o
  -2   6   9        8.30       13.00      4.24 o
  -1   6   9        9.46        6.83      3.27 o
   0   6   9        0.96       -3.99      4.46 o
   1   6   9       35.43       47.72      3.55 o
   2   6   9       11.07       11.06      4.53 o
   3   6   9        9.36       10.75      3.06 o
   4   6   9        4.49        8.98      3.97 o
   5   6   9        0.49        1.44      4.26 o
   6   6   9        0.03       -2.93      3.64 o
   7   6   9       16.14       13.19     11.29 o
 -23   0  10       18.71       29.65      8.13 o
 -22   0  10        7.73        2.99      7.01 o
 -21   0  10       20.00       22.86      3.31 o
 -20   0  10        0.01       -1.21      5.30 o
 -19   0  10       58.73       54.10      2.91 o
 -18   0  10        9.20       15.61      3.25 o
 -17   0  10      124.88      116.98      3.48 o
 -16   0  10       84.78       82.10      3.00 o
 -15   0  10       28.41       27.49      5.77 o
 -14   0  10       15.43       15.44      6.86 o
 -13   0  10        3.42        0.46      9.13 o
 -12   0  10      759.52      729.81      7.79 o
 -11   0  10      300.21      260.50      4.13 o
 -10   0  10      117.66      100.14      2.90 o
  -9   0  10      509.54      492.02     11.56 o
  -8   0  10      359.33      339.87      4.89 o
  -7   0  10      126.55      129.81      2.95 o
  -6   0  10        0.45        9.52      3.57 o
  -5   0  10      122.26      125.65      9.15 o
  -4   0  10      140.31      141.38      2.80 o
  -3   0  10      367.57      357.09      9.14 o
  -2   0  10      443.25      497.36     20.97 o
  -1   0  10       51.11       53.65      6.34 o
   0   0  10        6.79        9.67      2.09 o
   1   0  10       37.45       39.68      1.95 o
   2   0  10       70.44       85.46      3.77 o
   3   0  10      430.08      441.14      7.11 o
   4   0  10        1.95        3.84      3.70 o
   5   0  10        5.90        3.02      5.70 o
   6   0  10       25.98       25.50      1.97 o
   7   0  10        0.69       -5.43      6.03 o
   8   0  10       90.24       81.10      2.62 o
   9   0  10       49.90       44.56      2.30 o
  10   0  10       19.23       18.89      2.86 o
  11   0  10       14.60        9.45      4.86 o
  12   0  10        4.29        1.65      4.20 o
  13   0  10        1.16        4.43      4.30 o
  14   0  10      122.65      126.61      3.66 o
  15   0  10      175.00      189.22      7.10 o
  16   0  10       81.52       78.06      3.36 o
  17   0  10       32.36       36.22      2.83 o
  18   0  10        4.00        6.31      6.47 o
  19   0  10        1.45        5.61     10.55 o
 -23   1  10        2.67        1.65      4.33 o
 -22   1  10        8.04        8.24      4.21 o
 -21   1  10        3.42        1.98      3.94 o
 -20   1  10        1.52        1.00      3.58 o
 -19   1  10        7.59        9.73      2.90 o
 -18   1  10        0.13        0.20      3.37 o
 -17   1  10       47.56       45.12      1.81 o
 -16   1  10        6.59        8.75      1.85 o
 -15   1  10        6.08        7.96      3.71 o
 -14   1  10      326.27      313.38      5.49 o
 -13   1  10       30.04       22.44      2.81 o
 -12   1  10      357.57      330.42      6.49 o
 -11   1  10       93.72      104.73      2.46 o
 -10   1  10        1.97       -1.92      3.02 o
  -9   1  10        2.83       -0.42      3.18 o
  -8   1  10       22.57       20.29      1.55 o
  -7   1  10      695.20      675.62      9.98 o
  -6   1  10       58.79       51.32      3.49 o
  -5   1  10       12.28       13.69      2.66 o
  -4   1  10      145.55      145.56      2.19 o
  -3   1  10        0.10        1.11      2.84 o
  -2   1  10      356.79      347.59      7.53 o
  -1   1  10       21.64       22.72      2.19 o
   0   1  10        6.37        8.74      1.92 o
   1   1  10       28.30       28.94      1.32 o
   2   1  10       13.86       12.95      1.65 o
   3   1  10        7.88        4.73      3.06 o
   4   1  10       71.16       71.22      1.94 o
   5   1  10        9.31       10.24      2.24 o
   6   1  10      169.16      185.09      6.41 o
   7   1  10       18.20       18.87      2.94 o
   8   1  10       36.66       37.51      5.16 o
   9   1  10       24.78       23.46      1.89 o
  10   1  10      106.21      118.36      2.25 o
  11   1  10        1.30       -3.15      3.15 o
  12   1  10       59.64       53.59      1.86 o
  13   1  10       22.13       18.72      2.35 o
  14   1  10       40.51       44.88      1.94 o
  15   1  10       10.66       10.22      2.30 o
  16   1  10        1.18       -2.55      3.84 o
  17   1  10        1.22        1.31      3.72 o
  18   1  10        1.38       -0.21      4.00 o
  19   1  10       18.82       23.84      5.57 o
 -22   2  10        2.89        6.73      4.05 o
 -21   2  10        0.22        1.97      4.14 o
 -20   2  10        0.94       -3.70      3.70 o
 -19   2  10       14.57       18.04      2.74 o
 -18   2  10        2.19        4.06      4.81 o
 -17   2  10       16.78       20.42      2.39 o
 -16   2  10       19.36       18.40      2.13 o
 -15   2  10        2.91        3.38      3.43 o
 -14   2  10       15.31       17.43      2.46 o
 -13   2  10        2.32        6.75      3.37 o
 -12   2  10       29.45       22.36      2.42 o
 -11   2  10      184.97      165.41      3.43 o
 -10   2  10        5.82        5.61      3.25 o
  -9   2  10       70.42       76.14      1.94 o
  -8   2  10       11.97        9.23      4.60 o
  -7   2  10      350.27      338.01      8.95 o
  -6   2  10       72.94       72.23      1.91 o
  -5   2  10      348.28      356.56      6.38 o
  -4   2  10      163.76      148.61      3.97 o
  -3   2  10      366.63      357.24     11.92 o
  -2   2  10        1.91        4.29      2.17 o
  -1   2  10       20.41       20.81      1.58 o
   0   2  10       16.59       14.57      2.12 o
   1   2  10      144.22      153.64      5.05 o
   2   2  10       44.56       44.84      1.59 o
   3   2  10       85.93       86.63      2.68 o
   4   2  10       48.81       43.37      2.18 o
   5   2  10       33.97       33.78      2.65 o
   6   2  10       71.53       72.29      1.88 o
   7   2  10       13.03       11.95      2.30 o
   8   2  10       47.56       48.83      1.82 o
   9   2  10       18.17       16.25      6.30 o
  10   2  10        1.62        1.68      2.81 o
  11   2  10        3.12        4.72      3.20 o
  12   2  10       36.32       32.06      2.16 o
  13   2  10        3.46        3.42      6.46 o
  14   2  10        0.01       -0.28      3.41 o
  15   2  10        0.48        6.28      3.50 o
  16   2  10        0.01       -4.54      4.54 o
  17   2  10        0.08       -3.42      5.04 o
  18   2  10        4.22        1.88      4.39 o
 -20   3  10        0.14        0.92      4.17 o
 -19   3  10        1.22        1.25      3.82 o
 -18   3  10        4.76        4.05      4.39 o
 -17   3  10        0.50        7.26      3.64 o
 -16   3  10       18.80       22.67      1.95 o
 -15   3  10        0.30        5.77      3.30 o
 -14   3  10        1.80       -0.47      3.38 o
 -13   3  10        2.27        3.43      3.41 o
 -12   3  10        0.19       -2.63      4.07 o
 -11   3  10       40.88       37.03      1.73 o
 -10   3  10       26.86       24.89      1.93 o
  -9   3  10       33.76       33.05      2.59 o
  -8   3  10       29.08       30.36      1.61 o
  -7   3  10        0.02       -3.79      3.79 o
  -6   3  10       19.64       18.93      2.23 o
  -5   3  10        0.11        5.86      2.76 o
  -4   3  10        0.93       -0.84      3.07 o
  -3   3  10       20.68       23.36      1.45 o
  -2   3  10        0.83        5.67      3.28 o
  -1   3  10      417.43      404.82     14.81 o
   0   3  10       55.61       57.51      2.80 o
   1   3  10       35.15       35.68      1.67 o
   2   3  10        7.32       10.75      1.85 o
   3   3  10       46.05       45.49      1.70 o
   4   3  10        3.63        2.99      2.87 o
   5   3  10        2.31        2.98      2.73 o
   6   3  10        6.09        5.13      2.82 o
   7   3  10        0.54        0.57      2.96 o
   8   3  10       11.93       13.58      2.29 o
   9   3  10       18.34       14.94      2.98 o
  10   3  10       31.74       29.16      3.10 o
  11   3  10       15.51       13.87      2.46 o
  12   3  10        0.00        5.33      3.55 o
  13   3  10        6.86        4.56      3.66 o
  14   3  10        0.00       -3.54      3.71 o
  15   3  10        2.09       -0.47      3.92 o
  16   3  10        9.98        7.51      4.12 o
  17   3  10        7.83       12.22      3.63 o
 -18   4  10        1.48        0.43      4.18 o
 -17   4  10        1.40       -0.56      4.95 o
 -16   4  10       15.56       14.70      4.04 o
 -15   4  10        0.40        0.40      3.91 o
 -14   4  10        0.17        0.46      3.59 o
 -13   4  10       14.44       16.56      2.64 o
 -12   4  10        0.04        0.71      3.60 o
 -11   4  10        0.00       -3.28      3.43 o
 -10   4  10        3.09        2.58      2.40 o
  -9   4  10        8.16       10.05      3.50 o
  -8   4  10        2.14       -1.14      3.46 o
  -7   4  10       47.98       45.83      2.65 o
  -6   4  10       39.06       31.78      1.85 o
  -5   4  10        0.11        3.49      4.12 o
  -4   4  10        1.38       -0.55      4.27 o
  -3   4  10        0.03        1.71      4.45 o
  -2   4  10       19.00       18.62      2.86 o
  -1   4  10       15.82       15.03      1.82 o
   0   4  10        9.83       11.56      2.54 o
   1   4  10        0.12        0.49      3.30 o
   2   4  10        5.34        6.29      2.17 o
   3   4  10       10.42       11.85      2.43 o
   4   4  10       77.15       79.69      3.19 o
   5   4  10        2.12       -0.23      3.48 o
   6   4  10       56.92       58.82      3.09 o
   7   4  10        0.30        0.23      3.33 o
   8   4  10        5.06       -3.60      3.60 o
   9   4  10        3.01       -2.20      4.00 o
  10   4  10        1.87        2.25      3.54 o
  11   4  10        0.32       -3.63      3.63 o
  12   4  10        1.31        4.84      2.44 o
  13   4  10        1.00       -2.01      4.09 o
  14   4  10       19.99       15.49      4.43 o
 -14   5  10        0.02        2.15      7.06 o
 -13   5  10        5.67       -0.48      4.20 o
 -12   5  10       11.57       17.07      4.39 o
 -11   5  10        0.63        3.81      4.13 o
 -10   5  10        0.21        1.53      3.71 o
  -9   5  10        0.00       -3.14      3.83 o
  -8   5  10        0.27       -4.07      4.07 o
  -7   5  10       10.01        2.24      4.10 o
  -6   5  10       19.08       17.67      4.46 o
  -5   5  10        5.20        2.75      3.94 o
  -4   5  10        3.32        6.74      3.36 o
  -3   5  10        0.72       -2.13      4.51 o
  -2   5  10        0.67        4.35      3.41 o
  -1   5  10        0.01        4.40      3.24 o
   0   5  10        0.13       -0.46      3.64 o
   1   5  10        2.48       -2.51      4.28 o
   2   5  10       17.65       20.95      6.07 o
   3   5  10        1.37       -1.52      3.91 o
   4   5  10       33.51       41.68      2.01 o
   5   5  10        0.65        1.73      3.75 o
   6   5  10        0.36        2.13      3.71 o
   7   5  10        0.08        1.15      4.34 o
   8   5  10        8.03       10.17      4.13 o
   9   5  10       18.78       21.83      3.48 o
  10   5  10        0.01        5.92      4.03 o
  -6   6  10        0.83        1.74      4.09 o
  -5   6  10        0.83        5.22      4.19 o
  -4   6  10        1.38       -5.70      7.64 o
  -3   6  10        0.47        0.72      3.91 o
  -2   6  10        8.71       11.63      4.37 o
  -1   6  10        0.03        1.33      4.24 o
   0   6  10       16.90       12.21      4.86 o
   1   6  10        4.50        5.72      4.54 o
   2   6  10        1.19       -4.19      4.19 o
 -21   1  11       12.16       23.94      4.41 o
 -20   1  11        1.51        5.72      3.69 o
 -19   1  11        6.69        8.09      2.80 o
 -18   1  11        8.28        9.81      2.75 o
 -17   1  11        3.36        7.61      2.43 o
 -16   1  11        0.23        0.97      3.12 o
 -15   1  11        1.58        3.31      3.29 o
 -14   1  11       12.78        8.22      3.54 o
 -13   1  11        0.16        2.86      2.98 o
 -12   1  11        1.69        2.18      3.10 o
 -11   1  11       20.42       22.45      1.98 o
 -10   1  11       85.77       85.36      2.01 o
  -9   1  11      176.28      184.93      2.60 o
  -8   1  11       88.13       69.65      2.28 o
  -7   1  11      382.69      351.17      4.32 o
  -6   1  11      260.14      226.61      5.45 o
  -5   1  11      243.32      235.30      5.17 o
  -4   1  11       80.92       74.31      1.88 o
  -3   1  11       67.17       68.45      1.98 o
  -2   1  11       19.97       11.03      3.30 o
  -1   1  11       68.49       59.65      2.92 o
   0   1  11       27.61       33.67      1.85 o
   1   1  11      140.90      144.86      3.03 o
   2   1  11        4.26        1.34      3.17 o
   3   1  11       43.29       44.24      1.76 o
   4   1  11       91.02      101.31      2.07 o
   5   1  11        6.90        7.87      3.37 o
   6   1  11       59.74       58.76      2.89 o
   7   1  11        0.50        0.62      2.19 o
   8   1  11        8.72        8.20      3.29 o
   9   1  11        2.89        9.27      3.13 o
  10   1  11       41.55       34.57      1.74 o
  11   1  11        8.35        3.98      6.01 o
  12   1  11        0.39        2.11      2.81 o
  13   1  11        0.58        0.31      3.12 o
  14   1  11        0.07       -1.52      3.38 o
  15   1  11        0.28        1.55      3.66 o
  16   1  11       18.63       20.54      5.54 o
  17   1  11        3.63        0.08      4.12 o
  18   1  11        0.34        2.22      5.31 o
 -20   2  11        4.21        5.68      2.94 o
 -19   2  11        0.25       -3.48      4.46 o
 -18   2  11        2.61       -3.38      6.13 o
 -17   2  11       12.81       15.48      2.30 o
 -16   2  11        0.44        5.05      3.46 o
 -15   2  11        0.42       -0.82      4.19 o
 -14   2  11       19.03       17.17      3.86 o
 -13   2  11        7.26       11.03      3.35 o
 -12   2  11       31.78       34.40      4.12 o
 -11   2  11       74.60       73.82      2.02 o
 -10   2  11        4.50        7.22      2.24 o
  -9   2  11       98.32       88.69      2.44 o
  -8   2  11       26.46       19.86      3.29 o
  -7   2  11       19.21       17.49      1.91 o
  -6   2  11      139.98      121.95      2.52 o
  -5   2  11      147.55      149.33      3.40 o
  -4   2  11      389.32      377.09      5.01 o
  -3   2  11       27.48       29.24      2.77 o
  -2   2  11      274.34      264.00      6.47 o
  -1   2  11        0.51        3.15      3.44 o
   0   2  11       61.32       63.59      2.73 o
   1   2  11       38.13       42.49      1.68 o
   2   2  11      119.87      134.50      4.98 o
   3   2  11        2.55        0.70      3.16 o
   4   2  11       74.13       69.75      1.91 o
   5   2  11       14.61       12.70      2.33 o
   6   2  11       17.99       18.31      3.30 o
   7   2  11        0.65        1.71      2.89 o
   8   2  11       38.38       38.47      1.72 o
   9   2  11       35.59       36.06      1.72 o
  10   2  11        3.59        1.05      3.26 o
  11   2  11        3.76       -0.02      3.09 o
  12   2  11        0.01       -1.59      3.05 o
  13   2  11        0.92        4.96      3.26 o
  14   2  11        0.58       -3.77      3.77 o
  15   2  11        0.00       -0.89      3.86 o
  16   2  11        1.15       -3.74      4.12 o
  17   2  11        0.75        3.61      3.88 o
 -19   3  11        3.40       -0.43      4.28 o
 -18   3  11        3.49        6.29      2.87 o
 -17   3  11        3.81        2.54      4.11 o
 -16   3  11        8.28       11.81      3.79 o
 -15   3  11        0.67       -3.70      3.70 o
 -14   3  11        7.14       11.83      2.63 o
 -13   3  11       25.28       28.10      5.74 o
 -12   3  11        3.55       -0.72      3.29 o
 -11   3  11        8.40        5.31      3.02 o
 -10   3  11        0.09       -1.32      3.23 o
  -9   3  11       23.45       20.88      4.17 o
  -8   3  11        4.26        0.26      3.30 o
  -7   3  11       58.07       56.49      1.88 o
  -6   3  11        1.57        0.87      3.40 o
  -5   3  11       24.62       23.01      1.60 o
  -4   3  11      100.76      110.77      3.23 o
  -3   3  11       36.01       33.55      3.21 o
  -2   3  11       24.03       15.42      2.03 o
  -1   3  11       23.96       23.20      1.94 o
   0   3  11      338.77      359.42     14.40 o
   1   3  11        0.01       -1.54      3.83 o
   2   3  11       50.20       51.89      2.63 o
   3   3  11        8.18        8.27      3.16 o
   4   3  11       20.17       24.01      2.42 o
   5   3  11        7.78        9.75      2.34 o
   6   3  11       16.48       18.28      5.75 o
   7   3  11        6.96        4.00      3.14 o
   8   3  11        0.01        2.47      3.05 o
   9   3  11        5.31        3.45      3.41 o
  10   3  11        0.28       -1.50      3.25 o
  11   3  11       18.98       19.26      2.61 o
  12   3  11        0.29       -1.32      3.61 o
  13   3  11        0.06       -0.64      3.73 o
  14   3  11       11.32        5.14      4.31 o
  15   3  11        0.50       -3.35      4.03 o
 -16   4  11        0.37        3.20      4.21 o
 -15   4  11        1.59        2.47      4.23 o
 -14   4  11        8.36       12.60      4.45 o
 -13   4  11        1.09        2.08      2.70 o
 -12   4  11        2.53        4.68      3.98 o
 -11   4  11        0.70        0.15      3.83 o
 -10   4  11       17.52        9.96      4.14 o
  -9   4  11        9.41       13.62      3.76 o
  -8   4  11        3.55       -3.71      3.71 o
  -7   4  11        1.43       -0.63      4.25 o
  -6   4  11        2.19        1.37      3.29 o
  -5   4  11       12.81       15.60      3.21 o
  -4   4  11        0.61        2.15      3.79 o
  -3   4  11        0.00        1.97      2.20 o
  -2   4  11        0.00        6.66      3.19 o
  -1   4  11        2.90        5.74      3.41 o
   0   4  11        4.65        5.98      3.43 o
   1   4  11       18.79        8.49      3.79 o
   2   4  11       18.48       16.29      2.01 o
   3   4  11        2.49        0.88      3.30 o
   4   4  11       30.56       28.26      2.08 o
   5   4  11        3.45       10.18      3.33 o
   6   4  11        3.68        7.77      3.60 o
   7   4  11        0.00       -2.98      3.64 o
   8   4  11        0.76        1.94      3.70 o
   9   4  11       27.96       32.91      1.98 o
  10   4  11        2.13       -1.78      3.95 o
  11   4  11        0.24        1.87      3.77 o
  12   4  11        0.64        2.78      3.71 o
 -11   5  11        3.99       -0.19      4.33 o
 -10   5  11        0.88        5.52      2.78 o
  -9   5  11        4.87        8.69      4.35 o
  -8   5  11        2.45        4.23      3.03 o
  -7   5  11        0.41       -3.18      3.92 o
  -6   5  11        0.55        0.25      3.72 o
  -5   5  11        6.09        6.37      3.81 o
  -4   5  11        0.32        0.81      3.75 o
  -3   5  11        0.41        1.84      3.48 o
  -2   5  11        1.33        3.60      4.23 o
  -1   5  11        1.22       -2.53      4.01 o
   0   5  11        1.34        3.36      2.66 o
   1   5  11        3.41        4.33      3.54 o
   2   5  11        1.94        2.55      3.72 o
   3   5  11       12.20       16.16      2.82 o
   4   5  11       14.47       14.50      4.78 o
   5   5  11        0.00       -3.05      4.29 o
   6   5  11        1.54        0.08      4.11 o
   7   5  11        0.01        3.54      2.61 o
 -20   0  12       62.45       77.93      5.44 o
 -19   0  12       23.04       15.68     10.53 o
 -18   0  12       96.79      107.04      5.45 o
 -17   0  12       29.79       30.92      3.88 o
 -16   0  12        0.43       -5.59      5.59 o
 -15   0  12        4.19        7.59      4.78 o
 -14   0  12       13.61       13.62      5.16 o
 -13   0  12       10.74       15.45      4.44 o
 -12   0  12       38.63       47.08      3.25 o
 -11   0  12        3.12        2.30      9.30 o
 -10   0  12        1.12        5.99      6.27 o
  -9   0  12       62.46       61.99      9.45 o
  -8   0  12       52.10       56.78      3.63 o
  -7   0  12       82.12       85.62      3.02 o
  -6   0  12      392.14      392.99     10.60 o
  -5   0  12       96.76      112.22      9.24 o
  -4   0  12       53.51       53.67      2.57 o
  -3   0  12      318.59      304.30      4.53 o
  -2   0  12      237.24      243.34      4.08 o
  -1   0  12        0.03        3.29      8.00 o
   0   0  12      104.03      116.28      4.61 o
   1   0  12      906.66      944.74     22.18 o
   2   0  12        0.05        2.49      8.78 o
   3   0  12       31.73       31.82      2.33 o
   4   0  12      310.75      321.13      7.33 o
   5   0  12       42.16       43.09      5.02 o
   6   0  12       82.61       80.44      3.04 o
   7   0  12      179.27      192.88      4.03 o
   8   0  12       19.31       21.14      2.46 o
   9   0  12      127.50      122.74      3.58 o
  10   0  12       23.25       23.75      2.74 o
  11   0  12      101.58      101.24      3.42 o
  12   0  12        1.51        3.16      8.62 o
  13   0  12       13.26       14.38      3.22 o
  14   0  12        0.06       -4.82      7.61 o
  15   0  12       29.17        9.98      8.88 o
  16   0  12       22.61       25.09      3.70 o
 -20   1  12        3.23        8.56      5.43 o
 -19   1  12       15.37        3.21      6.49 o
 -18   1  12       16.00       19.19      3.64 o
 -17   1  12       24.07       21.35      2.81 o
 -16   1  12       11.82        8.59      5.79 o
 -15   1  12        1.00        8.87      3.24 o
 -14   1  12        2.23        3.15      3.16 o
 -13   1  12        5.03        5.60      3.01 o
 -12   1  12        1.46        5.57      2.19 o
 -11   1  12       78.85       76.90      2.30 o
 -10   1  12        0.19       -2.17      3.19 o
  -9   1  12        1.46        3.64      3.27 o
  -8   1  12       39.39       36.10      1.70 o
  -7   1  12        6.39        5.25      3.22 o
  -6   1  12        0.04        0.89      2.97 o
  -5   1  12       18.89       20.32      1.56 o
  -4   1  12      127.40      133.45      3.22 o
  -3   1  12        7.68        4.83      3.53 o
  -2   1  12       21.34       26.84      1.64 o
  -1   1  12      470.60      484.44     12.59 o
   0   1  12      102.93      117.35      4.06 o
   1   1  12       35.32       29.07      1.61 o
   2   1  12        4.01        5.06      4.14 o
   3   1  12        7.08        9.18      3.15 o
   4   1  12        5.92        2.11      3.55 o
   5   1  12       48.13       50.40      2.23 o
   6   1  12      240.81      261.67      4.98 o
   7   1  12       13.07       11.16      3.63 o
   8   1  12       32.33       33.72      1.80 o
   9   1  12        1.45       -2.56      4.47 o
  10   1  12        3.63        0.79      3.81 o
  11   1  12       29.27       33.74      1.84 o
  12   1  12        0.24        1.32      4.56 o
  13   1  12       21.78       23.13      3.83 o
  14   1  12        0.15       -4.42      6.10 o
  15   1  12       11.54        8.47      5.20 o
  16   1  12        0.86        1.06      5.33 o
 -19   2  12       13.14        7.00      6.48 o
 -18   2  12        0.41        3.56      7.56 o
 -17   2  12        0.18       -1.64      5.81 o
 -16   2  12       38.28       42.66      2.93 o
 -15   2  12        1.14        1.13      4.81 o
 -14   2  12        9.22        4.07      4.13 o
 -13   2  12        6.94        6.45      3.71 o
 -12   2  12        7.40        6.35      2.37 o
 -11   2  12        0.47        6.83      2.83 o
 -10   2  12       13.29        5.61      3.60 o
  -9   2  12       96.88       87.66      2.43 o
  -8   2  12        7.43        6.87      3.33 o
  -7   2  12        1.68        6.84      3.59 o
  -6   2  12       47.16       38.65      3.01 o
  -5   2  12       15.79       10.87      1.99 o
  -4   2  12       85.40       89.68      4.63 o
  -3   2  12        0.00        6.81      2.91 o
  -2   2  12       58.33       59.19      2.84 o
  -1   2  12       16.98       14.55      3.54 o
   0   2  12        4.90       -0.45      3.65 o
   1   2  12       11.87       11.69      3.52 o
   2   2  12        3.52        6.04      3.18 o
   3   2  12        3.60        3.65      3.10 o
   4   2  12       25.89       34.08      1.66 o
   5   2  12       31.80       39.42      1.80 o
   6   2  12       24.52       27.17      2.16 o
   7   2  12        0.16       -0.13      3.49 o
   8   2  12       19.08       23.05      4.32 o
   9   2  12        5.02        9.38      3.26 o
  10   2  12        1.51       -3.64      3.64 o
  11   2  12       11.74       19.48      2.59 o
  12   2  12        0.00        3.04      5.95 o
  13   2  12        7.97       11.55      5.46 o
  14   2  12        1.11       -2.44      4.54 o
  15   2  12        0.14        6.88      3.28 o
 -17   3  12        0.46        2.25      5.02 o
 -16   3  12        3.22        0.86      4.81 o
 -15   3  12        0.73       -4.90      4.90 o
 -14   3  12       38.97       48.47      4.10 o
 -13   3  12        4.18        3.81      4.99 o
 -12   3  12       40.87       47.82      2.39 o
 -11   3  12        3.55       11.08      3.87 o
 -10   3  12        0.38        5.91      3.37 o
  -9   3  12        0.28        1.83      2.83 o
  -8   3  12        0.11       -0.53      3.40 o
  -7   3  12        6.65        8.22      3.57 o
  -6   3  12        1.52        0.98      2.42 o
  -5   3  12       97.51       95.80      2.32 o
  -4   3  12        6.02        5.49      3.38 o
  -3   3  12       21.09       15.16      2.09 o
  -2   3  12       12.31       10.59      3.23 o
  -1   3  12        0.93        3.36      3.88 o
   0   3  12       94.58       93.35      5.63 o
   1   3  12       74.01       75.48      3.22 o
   2   3  12       23.02       22.89      2.57 o
   3   3  12       30.17       34.59      3.21 o
   4   3  12        0.24       -1.89      3.37 o
   5   3  12        6.26        6.12      3.29 o
   6   3  12        0.00       -2.03      3.35 o
   7   3  12        9.58        6.32      3.63 o
   8   3  12        6.25        4.47      3.83 o
   9   3  12        1.73        1.13      4.33 o
  10   3  12        6.63        2.61      4.60 o
  11   3  12       10.07        6.04      4.09 o
  12   3  12        0.25       -3.38      3.97 o
  13   3  12        0.20       -4.75      4.75 o
 -14   4  12       20.51       20.18      5.78 o
 -13   4  12        1.05        1.63      4.73 o
 -12   4  12        0.58        1.34      5.08 o
 -11   4  12       12.14       21.85      9.42 o
 -10   4  12       48.63       53.70      2.62 o
  -9   4  12        1.39        2.93      4.95 o
  -8   4  12       19.78       24.79      3.16 o
  -7   4  12        0.02        5.97      4.40 o
  -6   4  12        0.06        3.15      4.57 o
  -5   4  12        2.02        3.42      4.90 o
  -4   4  12        9.05        6.69      6.76 o
  -3   4  12        0.03       -2.98      4.09 o
  -2   4  12       16.27       21.57      2.37 o
  -1   4  12        2.70       -2.83     13.06 o
   0   4  12       22.37       22.25      4.93 o
   1   4  12        3.45        9.08      4.23 o
   2   4  12        0.92        3.53      3.97 o
   3   4  12       16.59       15.26      5.16 o
   4   4  12        6.97        8.71      4.92 o
   5   4  12       56.47       61.13      2.92 o
   6   4  12        0.11        1.89      5.02 o
   7   4  12       17.13       24.40      7.65 o
   8   4  12        1.24       -1.89      4.73 o
   9   4  12       10.24       11.04      3.31 o
  -7   5  12        0.90        3.33      4.96 o
  -6   5  12        0.52        1.94      4.93 o
  -5   5  12        4.66        6.88      4.62 o
  -4   5  12        0.23        4.49      4.62 o
  -3   5  12        0.29       -2.28      7.26 o
  -2   5  12        0.94       -4.25      5.01 o
  -1   5  12        2.53        5.52      5.09 o
   0   5  12        7.19       15.29      3.16 o
   1   5  12        0.52       -1.04      4.85 o
   2   5  12        6.97        7.04      3.46 o
   3   5  12        2.64        2.91      4.57 o
 -18   1  13        4.03       -1.28      6.45 o
 -17   1  13       23.30       31.27      4.96 o
 -16   1  13       56.07       73.95      3.42 o
 -15   1  13       41.58       44.20      3.12 o
 -14   1  13       28.23       18.62      3.69 o
 -13   1  13        5.21        5.53      3.86 o
 -12   1  13       11.68       13.37      3.48 o
 -11   1  13        1.24       -3.72      3.72 o
 -10   1  13       16.11       16.37      2.13 o
  -9   1  13       20.64       14.46      3.84 o
  -8   1  13        1.66       -3.58      3.58 o
  -7   1  13        2.86        0.84      3.31 o
  -6   1  13        2.92       -0.10      3.16 o
  -5   1  13       23.22       23.41      2.16 o
  -4   1  13        3.37        4.25      2.75 o
  -3   1  13        0.71        2.63      3.12 o
  -2   1  13       31.70       32.58      1.80 o
  -1   1  13        1.19        1.85      2.87 o
   0   1  13        0.39        5.45      3.06 o
   1   1  13        6.47        7.02      2.34 o
   2   1  13        2.75        1.70      3.63 o
   3   1  13        9.92        5.88      3.58 o
   4   1  13       96.85       98.47      4.23 o
   5   1  13        7.12        5.96      4.01 o
   6   1  13       83.81       85.57      3.27 o
   7   1  13       14.11       13.41      2.73 o
   8   1  13        0.06       -4.09      4.09 o
   9   1  13       14.07       15.99      3.28 o
  10   1  13       10.47       17.63      3.10 o
  11   1  13        8.11        7.75      9.23 o
  12   1  13       30.17       36.76      4.43 o
  13   1  13        3.76        4.30      4.87 o
 -17   2  13        0.53        4.97     13.93 o
 -16   2  13        1.88       -1.46      9.73 o
 -15   2  13       40.02       45.96      3.09 o
 -14   2  13        6.06       11.17      6.41 o
 -13   2  13       21.51       25.64      3.56 o
 -12   2  13        2.55        5.35      6.87 o
 -11   2  13       17.54       20.56      3.41 o
 -10   2  13        0.05        1.44      3.61 o
  -9   2  13       31.64       36.85      1.77 o
  -8   2  13       13.79       17.38      2.11 o
  -7   2  13       15.17       18.37      1.78 o
  -6   2  13        7.02        9.16      4.26 o
  -5   2  13        0.00        5.54      3.14 o
  -4   2  13       76.50       75.18      2.87 o
  -3   2  13        2.97        6.97      3.32 o
  -2   2  13        5.48       -3.94      3.94 o
  -1   2  13       29.92       34.33      3.23 o
   0   2  13        9.58       11.72      2.68 o
   1   2  13       53.13       55.43      3.29 o
   2   2  13        0.08        3.18      3.42 o
   3   2  13       22.37       18.96      2.13 o
   4   2  13        4.67        2.72      3.65 o
   5   2  13       30.22       30.56      1.83 o
   6   2  13        0.87        6.45      3.26 o
   7   2  13        3.39        6.48      4.62 o
   8   2  13        0.25        6.37      5.42 o
   9   2  13        1.08        4.07      8.33 o
  10   2  13        2.55       -4.10      9.77 o
  11   2  13       27.99       34.15      2.69 o
  12   2  13        0.39       -0.42     10.32 o
 -14   3  13        1.38        7.47      9.85 o
 -13   3  13       10.58       18.91      6.70 o
 -12   3  13        0.00       -8.27     12.70 o
 -11   3  13        0.95       -5.33      5.60 o
 -10   3  13        1.61        2.38      4.73 o
  -9   3  13       27.26       29.92      2.74 o
  -8   3  13       17.71       12.09      6.43 o
  -7   3  13        9.07        4.03      5.49 o
  -6   3  13        7.87        8.10      3.81 o
  -5   3  13       17.98       24.11      2.41 o
  -4   3  13       31.21       27.86      2.34 o
  -3   3  13        7.19        6.87      3.74 o
  -2   3  13       10.76        8.16      3.82 o
  -1   3  13        0.00       -0.53      3.64 o
   0   3  13        0.81        2.99      3.43 o
   1   3  13       52.78       56.25      2.12 o
   2   3  13        0.61       -3.71      5.27 o
   3   3  13       16.76       12.85      5.86 o
   4   3  13       25.57       23.38      3.43 o
   5   3  13        1.33       -5.41      5.41 o
   6   3  13        1.67       -1.89      5.77 o
   7   3  13        0.03       -4.53      5.00 o
   8   3  13        8.71       11.43      5.48 o
   9   3  13        4.67       13.82      2.95 o
  10   3  13        3.69       -4.99      5.91 o
 -10   4  13        0.04        5.35      5.78 o
  -9   4  13        0.95        5.08      5.97 o
  -8   4  13        7.21       10.19      8.42 o
  -7   4  13        0.22       -1.66      5.97 o
  -6   4  13        1.80       -4.47      7.43 o
  -5   4  13        0.20       -2.10     11.89 o
  -4   4  13        4.92       -5.43      7.76 o
  -3   4  13        3.26       -4.85      6.51 o
  -2   4  13       11.38       -0.46      6.04 o
  -1   4  13        1.98        7.13      5.53 o
   0   4  13       28.56       34.47      6.96 o
   1   4  13        5.28        1.81      5.56 o
   2   4  13        0.39        1.94     14.94 o
   3   4  13       29.67       36.95      8.60 o
   4   4  13        0.67       -6.51      6.51 o
   5   4  13       17.45       23.03      6.06 o
   6   4  13        6.10        9.21      5.96 o
 -16   0  14       23.13       31.01      4.31 o
 -15   0  14        2.93       -8.44      9.08 o
 -14   0  14       24.99       36.32      4.10 o
 -13   0  14        4.02        7.23      7.23 o
 -12   0  14       21.41       30.69      3.88 o
 -11   0  14       48.32       56.10      4.30 o
 -10   0  14        0.33       -1.51      7.56 o
  -9   0  14        5.25        3.23      5.09 o
  -8   0  14        1.09        9.47      2.68 o
  -7   0  14       20.96       20.52      2.40 o
  -6   0  14       12.60        9.70      5.58 o
  -5   0  14        0.00        0.44      8.53 o
  -4   0  14        0.44       -0.38      4.96 o
  -3   0  14       22.72       16.91      5.66 o
  -2   0  14       54.61       55.32      2.95 o
  -1   0  14       17.31       17.61      2.91 o
   0   0  14       51.62       57.31      2.87 o
   1   0  14        4.91        5.51      7.16 o
   2   0  14       97.44       81.20      6.09 o
   3   0  14        1.05        5.18      5.01 o
   4   0  14       33.31       35.24      2.65 o
   5   0  14        9.04       12.07      3.23 o
   6   0  14        0.43        4.61      6.52 o
   7   0  14       34.02       38.93      3.91 o
   8   0  14       27.04       24.34      3.70 o
   9   0  14        0.18       11.49      6.77 o
  10   0  14       23.21       12.62      8.86 o
  11   0  14        3.35        1.73      8.29 o
 -16   1  14        0.98        2.69      7.89 o
 -15   1  14       32.20       38.40      5.36 o
 -14   1  14        9.43       20.40      6.22 o
 -13   1  14        9.12       -3.23      6.50 o
 -12   1  14        0.03       -5.35      9.15 o
 -11   1  14        5.33        0.36      5.60 o
 -10   1  14        6.45        3.87     10.87 o
  -9   1  14       11.60       15.01      2.32 o
  -8   1  14        0.56       -3.61      3.61 o
  -7   1  14        7.30        5.06      2.36 o
  -6   1  14       29.71       32.21      2.22 o
  -5   1  14        6.52        7.09      3.79 o
  -4   1  14       21.92       26.97      5.84 o
  -3   1  14        1.65        4.32      3.51 o
  -2   1  14       12.51       13.74      2.17 o
  -1   1  14        8.32        7.56      4.63 o
   0   1  14        7.81        7.21      4.89 o
   1   1  14       17.86       16.63      2.92 o
   2   1  14       30.72       32.02      3.26 o
   3   1  14        1.42       -2.24      3.71 o
   4   1  14        7.01        8.44      5.03 o
   5   1  14       11.61       11.57      4.38 o
   6   1  14        0.45       -1.59      5.83 o
   7   1  14       29.77       22.66      6.92 o
   8   1  14        0.00       -6.26      6.26 o
   9   1  14       14.36       12.62      5.86 o
  10   1  14        6.65        6.51      5.42 o
  11   1  14        2.43        1.37      5.72 o
 -14   2  14        5.78        3.58     16.45 o
 -13   2  14       19.56       19.26      3.23 o
 -12   2  14        0.05        5.80      5.60 o
 -11   2  14        9.69       10.61      6.52 o
 -10   2  14        3.79        2.61      6.01 o
  -9   2  14        0.83        4.43      5.41 o
  -8   2  14        0.02        2.31      5.16 o
  -7   2  14        6.09        5.83      5.26 o
  -6   2  14       13.91       19.17      3.24 o
  -5   2  14        0.04       -1.07      5.42 o
  -4   2  14        0.17        8.53      5.08 o
  -3   2  14        4.59       11.67      3.78 o
  -2   2  14       15.15       21.00      1.79 o
  -1   2  14        0.34        1.79      3.64 o
   0   2  14       16.39       15.43      3.14 o
   1   2  14        3.18        4.37      4.63 o
   2   2  14        2.78        0.27      5.44 o
   3   2  14       12.47        7.95      5.70 o
   4   2  14        2.27        8.38      8.65 o
   5   2  14        0.31        1.95      5.18 o
   6   2  14        3.49        1.62      5.57 o
   7   2  14        3.24       -1.25      6.37 o
   8   2  14        2.31        5.51     10.15 o
   9   2  14       56.11       60.14      7.85 o
 -11   3  14       20.38       15.30      7.38 o
 -10   3  14        7.44       10.42      3.22 o
  -9   3  14        1.07       -6.44      6.44 o
  -8   3  14        0.21       -8.31      8.31 o
  -7   3  14        2.26        5.70      5.73 o
  -6   3  14        0.82        2.44      5.56 o
  -5   3  14        0.34        3.28      5.37 o
  -4   3  14        1.61        6.43      5.38 o
  -3   3  14        4.06        9.97      2.96 o
  -2   3  14        0.36        2.86      8.04 o
  -1   3  14        5.70        0.11      5.62 o
   0   3  14        0.17       -1.34      6.08 o
   1   3  14       15.71       14.95      5.98 o
   2   3  14        5.38        6.09      6.20 o
   3   3  14        1.86        1.90      7.89 o
   4   3  14        2.65        5.75      5.46 o
   5   3  14        0.07       -5.10      5.10 o
   6   3  14        4.98        9.00      9.54 o
 -12   1  15        0.67       -6.34      6.34 o
 -11   1  15       18.33       20.51      3.79 o
 -10   1  15        0.95        3.06      6.06 o
  -9   1  15        4.45        9.99      5.43 o
  -8   1  15        5.34       -0.65      5.83 o
  -7   1  15        0.00        2.02      5.30 o
  -6   1  15        1.08        0.45     10.79 o
  -5   1  15        0.86       -1.41      5.05 o
  -4   1  15        4.07        8.99      5.19 o
  -3   1  15        0.18       -3.51      5.24 o
  -2   1  15        2.14        1.91      5.28 o
  -1   1  15        1.79       -6.01      7.13 o
   0   1  15        7.43       15.92      5.48 o
   1   1  15        0.20        3.61      4.65 o
   2   1  15        0.36       -0.72      5.10 o
   3   1  15        0.07        8.06      4.62 o
   4   1  15        5.53        1.47      5.85 o
   5   1  15        1.24        7.15      4.81 o
   6   1  15        0.72        0.15      5.64 o
   7   1  15       19.89       14.86      6.62 o
 -10   2  15       28.39       21.74      7.17 o
  -9   2  15        8.24        9.43     11.57 o
  -8   2  15        5.55        9.16      5.01 o
  -7   2  15        0.01        3.23     11.75 o
  -6   2  15       21.89       19.02      4.61 o
  -5   2  15        5.91        4.56      6.13 o
  -4   2  15        0.68        0.00      9.88 o
  -3   2  15        0.10        7.39      5.04 o
  -2   2  15        4.60       -6.26      6.26 o
  -1   2  15        4.11        4.16      3.63 o
   0   2  15        0.35        3.00      9.12 o
   1   2  15        0.42        4.25      8.34 o
   2   2  15        7.76        1.36      5.89 o
   3   2  15        1.09       -0.78      5.17 o
   4   2  15        8.82        5.15      6.24 o
   5   2  15        4.56        4.40      5.82 o
  -3   3  15       28.15       38.38      7.22 o
  -2   3  15        5.99       13.16      9.23 o
  -7   0  16       11.67       14.81      8.22 o
  -6   0  16        4.74        2.59      8.06 o
  -5   0  16        1.26       -9.18      9.18 o
  -4   0  16        1.15        4.28      6.91 o
  -3   0  16        2.52        2.57      7.71 o
  -2   0  16        0.20       -6.85      8.30 o
  -1   0  16       42.54       36.85      4.64 o
   0   0  16        0.01        0.00      8.71 o
   1   0  16       10.68        4.35      9.24 o
   2   0  16        0.81       -9.36      9.36 o
  -6   1  16       11.97       11.52      6.51 o
  -5   1  16        0.01       -8.46     13.06 o
  -4   1  16        0.32       -2.58      5.71 o
  -3   1  16        7.16        9.17      6.75 o
  -2   1  16        2.02       -3.08      5.51 o
  -1   1  16        1.81        6.13      6.96 o
   0   1  16        2.71       -1.34      6.37 o
 
